# Supplementary material for: Personalized signaling pathway analysis of gastrointestinal tumors for patient stratification and drug target evaluation using clinically derived core biopsies
Source: NPJ Precis Oncol. 2026 Feb 25;10:124. doi: 10.1038/s41698-026-01304-5 (PMC13003121; doi:10.1038/s41698-026-01304-5)
Supplement: Supplementary file 2 — Supplementary Data 1 [file 41698_2026_1304_MOESM2_ESM.xlsx]

## Sheet: Antibody List DigiWest
Analyte	Mod Site	Supplier	No.	Lot	NMI ID	Species	MW [kDa]	RRID Identifier	Biobank	Biopsy Samples	Gene Name	FDA Druggable Target (HPA)	Indirect Target	Drug ZPM?
Actin beta		Sigma	A1978	087M4850V	# 2104	ms	42	AB_476692	x	x	ACTB
Akt		Cell Signaling	4685	6	# 3035	rb	60	AB_2225340	x	x	AKT1, AKT2, AKT3		x
Akt - phospho	Thr308	Cell Signaling	13038	7	# 2452	rb	60	AB_2629447	x	x	AKT1, AKT2, AKT3		x
Akt1 - phospho	Ser473	Cell Signaling	9018	5	# 2161	rb	60	AB_2629283	x	x	AKT1		x
Annexin II		Transduction Laboratories	A14020 (neu: BD #610068)	4	# 0504	ms	36	AB_397479	x		ANXA2	x
ATM		Cell Signaling	2873	3	# 1080	rb	350	AB_2062659	x	x	ATM
Bax		Cell Signaling	2772	10	# 2455	rb	20	AB_10695870	x	x	BAX
Bcl-xL		Cell Signaling	2764	6	# 2636	rb	30	AB_2228008	x	x	BCL2L1
beta-Catenin		Cell Signaling	8480	9	# 3120	rb	92	AB_11127855	x	x	CTNNB1
beta-Catenin (non-pjospho Ser33/37/Thr41; active)		Cell Signaling	8814	4	# 2323	rb	92	AB_11127203	x	x	CTNNB1
b-Raf		Cell Signaling	14814	1	# 2597	rb	86	AB_2750887	x	x	BRAF	x		x
b-Raf - phospho	Ser445	Cell Signaling	2696	3	# 2459	rb	86	AB_390721	x	x	BRAF	x		x
BRCA1		Cell Signaling	14823	4	# 2631	rb	220	AB_2798631		x	BRCA1
CA125 (MUC16)		abcam	ab1107	GR99228-2	# 1636	ms	500-200	AB_297721	x		MUC16
Canceroembryogenic antigen (CEA)		Neomarkers	RB-9066P	9066P307E	# 0596	rb	200-180	n.a.	x		CEACAM5
Caspase 3		Cell Signaling	9662	18	# 1996	rb	35, 19, 17	AB_331439	x		CASP3	x
Caspase 9		Cell Signaling	9502	8	# 2634	rb	47, 37, 35	AB_2068621	x	x	CASP9
Caspase 9 - phospho	Ser196	Thermo Fisher Scientific	PA5-40222	YF3952971	# 3425	rb	46	AB_2608500	x		CASP9
CD16		Cell Signaling	80006	1	# 2552	rb	70-50	AB_2799946	x		FCGR3A	x
CD163		abcam	ab199427	GR208175-3	# 2133	rb	125	n.a.	x	x	CD163
CD4 (T-cell surface glycoprotein)		Thermo Fisher Scientific	PA5-87425	U12834821	# 2619	rb	51	AB_2804136	x	x	CD4	x
CD68		Cell Signaling	86985	1	# 2554	rb	140-130, 80-70	AB_2800097	x		CD68
CD8 alpha		Cell Signaling	85336	1	# 2553	rb	29	AB_2800052	x	x	CD8A
cdc25A		abm	Y021163	907	# 0400	rb	59	n.a.	x	x	CDC25A		x
cdc25A - phospho	Ser75	abm	Y011138	207	# 0401	rb	59	n.a.	x	x	CDC25A		x
CDK2		Cell Signaling	2546	6	# 2057	rb	33	AB_2276129	x	x	CDK2		x
CDK4		Cell Signaling	12790	4	# 2460	rb	30	AB_2631166	x	x	CDK4	x		x
CDK4 - phospho	Thr172	Invitrogen	PA-64482	TE2568148	# 2134	rb	33	AB_2662543		x	CDK4	x		x
CDK6 - phospho	Tyr13	biorbyt	orb15013	B7379	# 1341	rb	36	AB_10752734	x	x	CDK6	x		x
CDKN2A (p16-ink4a)		ProteinTech Group	10883-1-AP	39120	# 0338	rb	16	AB_2078303	x	x	CDKN2A		x
CDX2		Cell Signaling	12306	1	# 2210	rb	38	AB_2797879	x		CDX2
Chk1 - phospho	Ser296	Cell Signaling	2349	7	# 1612	rb	56	AB_2080323	x	x	CHEK1
Chk2		Cell Signaling	3440	4	# 2187	ms	62	AB_2229490	x	x	CHEK2
c-Jun		Cell Signaling	9165	13	# 3085	rb	48, 43	AB_2130165	x	x	JUN	x
c-Jun - phospho	Ser73	Cell Signaling	3270	5	# 2803	rb	48	AB_2129575	x	x	JUN	x
c-Kit		abcam (Epitomics)	ab32363 (1522-1)	GR90061-1	# 1242	rb	110	AB_731513		x	KIT	x		x
c-Met (HGF/SF receptor)		Cell Signaling	3148	2	# 0749	ms	170, 145	AB_1031042	x	x	MET	x		x
c-myc		Cell Signaling	9402	11	# 1717	rb	70-57	AB_2151827	x	x	MYC
c-myc - phospho	Thr58/Ser62	abcam (Epitomics)	ab32029 (1203-1)	GR104962-1	# 1240	rb	57	AB_731666		x	MYC
Cyclin D1		Cell Signaling	2926	7	# 1067	ms	36	AB_2070400		x	CCND1	x
Cyclin D2		Cell Signaling	3741	5	# 2165	rb	31	AB_2070685	x	x	CCND2		x
Cyclin D3		Cell Signaling	2936	5	# 2330	ms	31	AB_2070801	x	x	CCND3		x
Cyclin E1		Cell Signaling	4129	11	# 2120	ms	48	AB_2071200	x	x	CCNE1		x
Cytokeratin 18 (DC10)		Cell Signaling	4548	3	# 1122	ms	46	AB_2296725	x		KRT18
Cytokeratin 19		Cell Signaling	4558	1	# 1791	ms	40	AB_2133455	x	x	KRT19
Cytokeratin 5		Spring Bioscience	M3270	100416B	# 0761	rb	58	AB_1661297	x	x	KRT5
Cytokeratin 7		Cell Signaling	3473	1	# 0469	rb	52	AB_2134461	x	x	KRT7
Cytokeratin Pan (4, 5, 6, 8, 10, 13, 18)		Cell Signaling	4545	1	# 1779	ms	58-46	AB_490860	x		-
DUSP6 (MKP3, MKP-3, PYST1)		abcam (Epitomics)	ab76310 (2138-1)	GR156080-7	# 1754	rb	44, 42	AB_1523517	x	x	DUSP6		x
Dvl2		Cell Signaling	3224	4	# 2464	rb	95-90	AB_2093336	x	x	DVL2
E2F-2		Millipore	DR1095-100UG	12247	# 1107	rb	45-40	AB_10698137	x	x	E2F2		x
E2F-4		biorbyt	orb10571	A1502	# 1131	rb	44	AB_10767597		x	E2F4		x
E-Cadherin		R&D	AF748	CYG02	# 0742	gt	135	AB_355568	x	x	CDH1
EGFR (ErB-1, HER1)		Cell Signaling	4267	11	# 3073	rb	175	AB_2246311	x	x	EGFR	x		x
EGFR (ErB-1, HER1) - phospho	Tyr1068	Cell Signaling	2234	13	# 0876	rb	175	AB_331701	x	x	EGFR	x		x
eIF4E		Cell Signaling	2067	6	# 1860	rb	25	AB_2097675	x	x	EIF4E		x
eIF4E - phospho	Ser209	Cell Signaling	9741	4	# 1904	rb	25	AB_331677	x	x	EI4FE		x
Elk-1		Cell Signaling	9182	3	# 2160	rb	46	AB_2277936		x	ELK1
EpCAM (CD326)		Cell Signaling	3599	1	# 3114	rb	40	AB_2098656	x		EPCAM	x
Erk1/2 (MAPK p44/42)		Cell Signaling	4695	28	# 2680	rb	44, 42	AB_390779	x	x	MAPK1, MAPK2	x
Erk1/2 (MAPK p44/42) - phospho	Thr202/Tyr204	Cell Signaling	9101	30	# 2681	rb	44, 42	AB_331646	x	x	MAPK1, MAPK2	x
FGF receptor 1		Cell Signaling	9740	4	# 1905	rb	145, 120, 92	AB_11178519		x	FGFR1	x		x
FGF Receptor 2		Cell Signaling	23328	3	# 3058	rb	145, 120	AB_2798862	x	x	FGFR2	x		x
Fibronectin		abcam (Epitomics)	ab45688	GR3234380-3	# 3399	rb	263	AB_732380	x		FN1	x
FoxP3		Novus	NBP2-58697	R42107	# 3209	rb	47	AB_2921268		x	FOXP3
GSK3 beta		Cell Signaling	9315	14	# 2558	rb	46	AB_490890	x	x	GSK3B
GSK3 beta - phospho	Ser9	Cell Signaling	9336	12	# 2073	rb	46	AB_331405	x	x	GSK3B
Ha-ras		Upstate	05-775	26823	# 2135	rb	21	AB_726959	x	x	HRAS
Her2		Dako	A0485	81393	# 1063	rb	185	AB_2335701	x	x	ERBB2	x		x
Her2 - phospho	Tyr1248	Biosource	44904	104	BG/MP # 129	rb	185	AB_2533791	x	x	ERBB2	x		x
HES-1		Epitomics	2922-1	YG111205C	# 0933	rb	30	AB_10862625	x	x	HES1
Histone deacetylase 2 (HDAC2)		Epitomics	1603-1	YC-12-16-06	# 1680	rb	55	AB_732777	x	x	HDAC2	x		x
Histone deacetylase 6 (HDAC6)		Millipore	07-732	DAM1767496	# 0739	rb	134	AB_441966		x	HDAC6	x		x
Histone H2A.X - phospho	Ser139	Cell Signaling	9718	8	# 1611	rb	15	AB_2118009	x	x	H2AX
Histone H3 - acetyl	Lys9/Lys14	Calbiochem	382158	D00142469	# 1614	rb	17	AB_211944	x	x	H3C1		x
Histone H3 - acetyl	Lys18	Cell Signaling	9675	2	# 0945	rb	17	AB_331550	x	x	H3C1		x
Histone H3 - monomethyl	Lys4	Cell Signaling	5326	1	# 1039	rb	17	AB_10695148		x	H3C1
Histone H3 - trimethyl	Lys27	Cell Signaling	9756	1	# 0940	rb	17	AB_916252	x	x	H3C1
IDH1		Cell Signaling	8137	1	# 1316	rb	46	AB_10950504		x	IDH1	x		x
IDH2		abcam	ab55271	GR98694-1	# 1137	ms	50	AB_943793		x	IDH2	x		x
IGF1 receptor beta (Insulin receptor beta, CD221)		Cell Signaling	3018	1	# 0448	rb	95	AB_560943	x		IGF1R	x
IGFBP-2		Cell Signaling	3922	1	# 0585	rb	36	AB_2123207	x		IGFBP2
IkappaB alpha		Cell Signaling	9242	4	# 0354	rb	41	AB_331623	x	x	NFKBIA
IKK alpha		Cell Signaling	2682	5	# 2472	rb	85	AB_331626	x	x	CHUK
IL 2R alpha (CD25)		Cell Signaling	13517	1	# 2550	rb	60, 35	AB_2798243	x		IL2RA	x
Integrin alpha-X (ITGAX, Leu M5, CD11c)		Cell Signaling	45581	1	# 3111	rb	145	AB_2799286	x		ITGAX	x
JNK/SAPK		Cell Signaling	9252	12	# 1319	rb	54, 46	AB_2250373	x		MAPK8
JNK/SAPK - phospho	Thr183/Tyr185	Cell Signaling	4668	9	# 1200	rb	54, 46	AB_823588	x		MAPK8
LEF1		Cell Signaling	2230	8	# 3036	rb	58-25	AB_823558	x		LEF1
MEK1 - phospho	Thr292	Cell Signaling	26975	1	# 2371	rb	45	AB_2798935		x	MAP2K1	x		x
MEK1/2		Cell Signaling	9126	3	# 2333	rb	45	AB_331778	x	x	MAP2K1, MAP2K2	x		x
MEK1/2 - phospho	Ser217/Ser221	Cell Signaling	9154	22	# 3126	rb	45	AB_2138017	x	x	MAP2K1, MAP2K2	x		x
Merlin (NF2)		Cell Signaling	12888	3	# 2325	rb	70	AB_2650551	x	x	NF2
MSK1 - phospho	Ser376	Millipore	04-384	DAM1548631	# 0740	rb	90	AB_673101	x	x	RPS6KA5		x
mTOR (FRAP)		Cell Signaling	2983	19	# 2721	rb	289	AB_2105622	x	x	MTOR	x		x
mTOR (FRAP)- phospho	Ser2448	Cell Signaling	5536	9	# 2648	rb	289	AB_10691552	x	x	MTOR	x		x
mTOR (FRAP)- phospho	Ser2481	Cell Signaling	2974	12	# 2481	rb	289	AB_2262884		x	MTOR	x		x
MUC1 (CD227)		Cell Signaling	4538	1	# 0445	ms	400, 230	AB_2148549	x		MUC1
N-Cadherin		BD Transduction Laboratories	610920	77945	# 0762	ms	145	AB_2077527	x	x	CDH2
NCAM (CD56)		Cell Signaling	3576	7	# 2556	ms	220-120	AB_2149540	x		NCAM1
NF1 (Neurofibromin)		Cell Signaling	14623	1	# 2143	rb	340	AB_2798543		x	NF1
NF-kappaB p65 - phospho	Ser536	Cell Signaling	3033	14	# 1912	rb	65	AB_331284	x		RELA		x
NF-κB p100/p52		Cell Signaling	4882	6	# 2587	rb	120, 50	AB_10695537	x	x	NFKB2	x
NF-κB p105/p50		Cell Signaling	3035	3	# 1913	rb	105, 50	AB_330564	x	x	NFKB1	x
NF-κB p65		abcam (Epitomics)	ab76311 (2229-1)	YE100203	# 0205	rb	65	AB_2179019	x	x	RELA		x
N-Myc		Cell Signaling	84406	1	# 2876	rb	62	AB_2800038	x		MYCN
Notch 1		Cell Signaling	3268	1	# 0427	rb	300, 120	AB_1264224		x	NOTCH1
Notch 2		Cell Signaling	5732	2	# 1441	rb	300, 110	AB_10693319	x	x	NOTCH2
p21 - phospho	Thr145	Invitrogen	PA512646	WF3318065	# 3080	rb	18	AB_10979470		x	CDKN1A		x
p21 (Waf1, Cip1, CDKN1A)		Cell Signaling	2947	10	# 2334	rb	21	AB_823586	x	x	CDKN1A		x
p27 (Kip1, CDKN1B)		Cell Signaling	3698	6	# 1932	ms	27	AB_2077832	x	x	CDKN1B		x
p38 MAPK		Cell Signaling	9212	26	# 2021	rb	43	AB_330713	x	x	MAPK14, MAPK12, MAPK11	x
p38 MAPK - phospho	Thr180/Tyr182	Cell Signaling	4511	10	# 1223	rb	43	AB_2139682	x	x	MAPK14, MAPK12, MAPK11	x
p53		R&D	af1355	HRV0316081	# 2123	gt	53	AB_354749	x	x	TP53
p53 - phospho	Ser15	Cell Signaling	9284	12	# 1164	rb	53	AB_331464	x		TP53
p70 S6 kinase		Cell Signaling	2708	1	BG/MP # 056	rb	85, 70	AB_390722	x	x	RPS6KB1		x
p70 S6 kinase - phospho	Thr389	Cell Signaling	9234	0	# 1211	rb	85, 70	AB_2269803		x	RPS6KB1		x
PAI-1		Cell Signaling	11907	1	# 1458	rb	48	AB_2797763	x		SERPINE1	x
PARP		Cell Signaling	9532	7	# 1914	rb	116, 89	AB_659884	x	x	PARP1	x		x
PDGF receptor beta		Cell Signaling	3169	13	# 2725	rb	190	AB_2162497	x	x	PDGFRB	x		x
PDK1		Cell Signaling	3062	10	# 1178	rb	68-58	AB_2236832	x	x	PDPK1		x
PDK1 - phospho	Ser241	Cell Signaling	3061	11	# 1834	rb	68-58	AB_2161919	x	x	PDPK1		x
PI3-kinase p110 alpha		Cell Signaling	4255	1	# 3116	rb	110	AB_659888	x	x	PIK3CA	x		x
PI3-kinase p110 beta		Millipore	04-400	DAM1524107	# 1049	rb	110	AB_11214248	x	x	PIK3CB		x
PI3-kinase p85		Cell Signaling	4292	10	# 2794	rb	85	AB_329869	x	x	PIK3R1		x
PTEN		Cell Signaling	9552	3	# 1770	rb	54	AB_10694066	x	x	PTEN		x
PTEN - phospho	Ser380	Cell Signaling	9551	8	# 1940	rb	54	AB_331407		x	PTEN		x
Rad51		abcam (Epitomics)	ab109107	YH031704C	# 0735	rb	37	AB_10858946	x		RAD51
Raptor		Cell Signaling	2280	10	# 1167	rb	150	AB_561245	x	x	RPTOR		x
Ras (KRAS)		Cell Signaling	8955	2	# 2491	rb	21	AB_2797685	x	x	KRAS	x		x
Rb		Cell Signaling	9313	4	# 2087	rb	110	AB_1904119		x	RB1		x
Rb - phospho	Ser807/Ser811	Cell Signaling	8516	4	# 1907	rb	110	AB_11178658	x	x	RB1		x
Rb - phospho	Ser780	Cell Signaling	3590	3	# 1879	rb	110	AB_2177182		x	RB1		x
RBPSUH		Cell Signaling	5313	1	# 1427	rb	61	AB_2665555	x	x	RBPJ
Rictor		Cell Signaling	2114	4	# 1468	rb	200	AB_2179963	x	x	RICTOR		x
RSK 1 (p90RSK) - phospho	Thr573	abcam (Epitomics)	ab62324 (2185-1)	GR247390-2	# 1968	rb	90	AB_944101	x	x	RPS6KA1		x
S6 ribosomal protein		Cell Signaling	2217	7	# 1836	rb	32	AB_331355	x	x	RPS6		x
S6 ribosomal protein - phospho	Ser235/Ser236	Cell Signaling	2211	23	# 2079	rb	32	AB_331679	x	x	RPS6		x
S6 ribosomal protein - phospho	Ser240/Ser244	Cell Signaling	2215	9	# 1166	rb	32	AB_331682	x	x	RPS6		x
SHP-2		abcam (Epitomics)	ab32159	GR237844-13	# 2640	rb	68	AB_779072		x	PTPN11		x
Slug		Cell Signaling	9585	3	# 1355	rb	30	AB_2239535	x		SNAI2
Smad1		Cell Signaling	6944	1	# 2093	rb	60	AB_10858882	x	x	SMAD1		x
Smad1/5/9 - phospho	Ser463/Ser465/Ser465/Ser467	Cell Signaling	13820	3	# 3244	rb	60	AB_2493181	x	x	SMAD1, SMAD5, SMAD9		x
Smad2/3		Cell Signaling	3102	8	# 0879	rb	60, 52	AB_10698742	x		SMAD2, SMAD3		x
Smad2/3 - phospho	Ser465/Ser467/Ser423/Ser425	Cell Signaling	8828	7	# 2591	rb	60, 52	AB_2631089	x	x	SMAD2, SMAD3		x
Smad4		Cell Signaling	38454	2	# 2156	rb	70	AB_2728776	x	x	SMAD4		x
SMARCB1/BAF47		Cell Signaling	91735	2	# 3221	rb	44	AB_2800172		x	SMARCB1
Smurf1		Cell Signaling	2174	2	# 3229	rb	81	AB_2193845	x		SMURF1		x
STAT 1		Cell Signaling	9175	13	# 2801	rb	91, 84	AB_2197984	x	x	STAT1		x
STAT 1 - phospho	Tyr701	Cell Signaling	9167	25	# 3091	rb	91, 84	AB_561284	x	x	STAT1		x
STAT 3		Cell Signaling	4904	7	# 2692	rb	86, 79	AB_331269	x	x	STAT3		x
STAT 3 - phospho	Ser727	Cell Signaling	9134	21	# 2415	rb	86	AB_331589	x	x	STAT3		x
STAT 3 - phospho	Tyr705	Cell Signaling	9145	34	# 2335	rb	86, 79	AB_2491009	x	x	STAT3		x
TAK1		Cell Signaling	4505	8	# 2795	rb	82-78	AB_490858		x	MAP3K7
TCF1/TCF7		Cell Signaling	2206	2	# 3132	rb	50-28	AB_2199300	x		TCF7
TCF4		Cell Signaling	2565	3	# 1641	rb	79, 58	AB_2561041		x	TCF4
Telomerase reverse transcriptase (TERT)		abcam (Epitomics)	ab32020 (1531-1)	YI021602CR	# 1392	rb	122	AB_778296		x	TERT
TGF beta		Cell Signaling	3711	7	# 1863	rb	45, 25	AB_2063354	x		TGFB1
TSC2 (Tuberin)		Cell Signaling	4308	5	# 2144	rb	200	AB_10547134	x	x	TSC2		x
Tuberin / TSC2 - phospho	Ser1387	Cell Signaling	23402	1	# 2394	rb	200	AB_2798864	x	x	TSC2		x
VEGFR 2 (FLK-1)		Cell Signaling	9698	1	# 1447	rb	230, 210	AB_11178792	x	x	KDR	x		x
Vimentin		Cell Signaling	5741	1	# 1814	rb	57	AB_10695459	x	x	VIM
Wnt3		Millipore	09-162	DAM1764519	# 0741	rb	40	AB_11213911	x	x	WNT3A
