# Supplementary material for: Personalized signaling pathway analysis of gastrointestinal tumors for patient stratification and drug target evaluation using clinically derived core biopsies
Source: NPJ Precis Oncol. 2026 Feb 25;10:124. doi: 10.1038/s41698-026-01304-5 (PMC13003121; doi:10.1038/s41698-026-01304-5)
Supplement: Supplementary file 3 — Supplementary Data 2 [file 41698_2026_1304_MOESM3_ESM.xlsx]

## Sheet: DigiWest Data_raw
Analyte	Molecular Weight [kDa]	#1a - Panc T	#1b - Panc N	#2a - Panc T	#2b - Panc N	#3a - Panc T	#3b - Panc N	#4a - Panc T	#4b - Panc N	#5a - Panc T	#5b - Panc N	#6a - Panc T	#6b - Panc N	#7a - Panc T	#7b - Panc N	#8a - Panc T	#8b - Panc N	#9a - Panc T	#9b - Panc N	#10a - Panc T	#10b - Panc N	#11a - Col T	#11b - Col N	#12a - Col T	#12b - Col N	#13a - Col T	#13b - Col N	#14a - Col T	#14b - Col N	#15a - Col T	#15b - Col N	#16a - Col T	#16b - Col N	#17a - Col T	#17b - Col N	#18a - Col T	#18b - Col N	#19a - Col T	#19b - Col N	#20a - Col T	#20b - Col N
Actin beta	42	151739	81221	105261	30590.5	158862	30817.8	112985	45149	137300	158867	58503.5	31729.5	136162	46545	154020	46784.5	136104	17002.5	111670	75963.6	48213	22204.2	84182.5	93927.2	16420	33108.8	81000.5	39900	96627	54011.5	32884.5	28180	94908	73291.5	87129.5	16803.9	136383	59076.5	89744.5	53953
Akt	60	5473	3441	5746	3609	4646.5	691.5	2742.88	1632.5	3073.5	4597.12	284.5	1106.25	2366	666.125	2853	1344.5	2246.25	2853.5	1896.5	3137	3035.5	4256	2618.5	2588	3826.5	3175.62	1553	1873.75	1733	1855.38	1659.5	2420.25	2490.5	2157.5	2302	4531	4125.5	2357.5	2374.5	1718.5
Akt - phospho_Thr308	60	915.75	1363.25	800.5	841.25	1356	2804.25	1980.5	2578	1611	811.25	1696.75	1253.25	904.5	842.875	769.5	1213	905.5	229.75	1412.5	820.75	1048.38	947.25	864.5	576	516.25	655.5	1645.88	1514.5	586.125	921	1224.5	1069	836.75	1131.25	1013	1031.25	829.75	714.25	1115.5	879.75
Akt1 - pS473	60	222	289.5	229	224.5	165	256.5	270	237.125	250.5	240	253	230.5	185.5	217	163.5	237.5	213	102.5	207.25	216.5	191.5	225	207.5	77	163.5	132.625	174	216	109	109.5	206.625	185.5	149	179.5	180.625	243.5	239.5	152	245	141.25
Annexin II	36	58790	22959	34026.5	7016	80287	13540.2	19060.5	19031	47073	38379.5	4767.25	7889.5	54802	17726.6	73777.5	28431.5	44366	7523	46118	27953.2	9874.5	3177.5	14247	13062.5	2770	11086.5	5449	14384	41016.5	16822.5	11777	12939	30259	33998.8	20022.4	3062	24208.8	18428.2	32702	21940
ATM	350	86	101.5	184.5	325.25			125.5	56.5		90.5		0							86				55	217.875			56.5	57.5	99.5	120.5		98	57.5	78.5	156		64.5	203.5	139.5	87
Bax	20	81.5		81		93.5		54.75		79	85.5			60.5		123		63		78	58	64.5	124	61.5	90.5	60	71	64.5	87	122	121	51	121	264.5	278	129		137.5	124	136	98
Bcl-xL	30	3156.5	756.25	1713.75	783.5	1146.5	159	2261.25	345	2338.5	1844.5	100.5	329	1903	524.75	2619.5	377	1110.75	594.5	448	887.625	866.5	620	2321.5	1481.5	1538	650.5	734.75	668.625	5684.62	1637.5	587.75	1149.5	3234.5	1635	2609	646.125	2296.12	1966.12	2193.25	1172.5
beta-Catenin	92	7114	4373	9800	12326.5	9085	506.375	3620	3602.25	7114.5	12178.9	158.125	1075.25	4164.38	1671.25	11036.5	1014.62	3329	10968.5	5355.5	11500.2	6222.75	1636.5	9956.75	20288.5	5512.12	5824.5	11420.1	9976.88	37619.1	26493	10457.5	20371.5	14710	19056.5	22477.5	2774.5	19495.4	29191.6	35578.5	23461.4
beta-Catenin (non-pS33/37/T41)	92	240	208.125	287	334	364.875	183.5	135.5	146.75	348.75	441	221.5	170.875	230	86	424.25	228.5	255.625	371.5	466.125	522	215	152.625	325	618	177	225.5	401.875	368.5	1663.88	1252.12	548	994.75	609	929	1083.25	401.5	735.5	1308.88	1240	861
b-Raf	86	176.5	171	271.5	422.25	202	50	202	135.5	285.5	387.5			97.5		176.125	72	81.5	304	205	270.5	123.5	191	219.5	329.5	188.25	116.5	311.5	208.5	473.5	370	161.5	377	214.5	394.5	423.5	210	250.375	445.5	291	300
b-Raf - pS445	86	178.5	165.5	280	456	161.875	59.5	134	129	217.5	369.5			88.5		152		91.5	298.25	185.5	254.5	154	181.5	203	305.375	168.5	95	267.5	181.5	499	427	197.5	395	209.25	377	426.75	184.5	243.75	441.5	286	310
CA125 (MUC16)	500-200									188.125						65.5		60.5	51.5
Canceroembryogenic antigen (CEA)	200-180	100273	1422.75	204.625	80.5	85294.9	1366.75	8668.12		17127.6	60.5	51269.2	104.25	29222.6	183.5	49292.5	14995.2	3515.5	69		87	9073.62	299.125	141762	36168.4	64293.2	7423	291510	14348	151577	33636.5	180568	21418	103273	10908.6	31820	98.5	106523	10635	70314	18043.8
Caspase 3	35	5463.38	1820.25	1564.75	883.125	2820.5	528.75	1777	849.5	1745.75	1475	328	872.375	591.75	504.125	1204	238	556.875	239.5	620	327	1941.5	604.25	2939.75	3493.88	835.75	1649.5	2988	1957	1377.25	925	1121	1002	962.375	840.5	1484	146	1036	1263	1089	1083
Caspase 9 - phospho_Ser196	46	1304.5	2857	425.25	140.25	5873.12	14018.5	6613.88	8419	2448.12	780.5	1956.25	1624.75	1454.75	2575	1029.5	1969.25	1521.5	187	2903.12	1425.25	2463.12	1020	984.375		301.625	506.125	5429.75	5152.62			215.625	55.5	151.75		258.5	366	176.375		102.375
Caspase 9 [25kDa]	25	475	248.75	369.375	344.625	189	96	185	81.5	180.25	174.5		118.625	105.25		225.5		82.75	134.5	85.5	97.75	81	78.5	210.5	302.5	84.5	170.25	226.25	109.375	365.5	151.375	77.5	115.5	140	103.5	168.875		291.125	258.5	550.25	182.875
Caspase 9 [30kDa]	30	99.75	209.5	196	139.25	185	129.25	170	84.625	195.625	306.5	98.75	171.5	90.5	65.75		58.5	100.5	100.625		86			396.75	201.625		66	288.5	110.5	79		217.5	50	111		84.25		284.5			87.5
Caspase 9 [47kDa - full length]	47	642	372.5	428.5	384	662.5	125.5	377	145.5	226.625	439.5			318.5	176.875	279	73	193	51.875	285.375	176.5	265.5	190.5	373	517	225	256	350.5	299.5	512	317	130	326.5	229.5	209.75	351.75	149	248.5	404.875	264.5	282
CD16	70-50	708.125	908.5	610.5	256.25	649	1734	1134.25	1024	1125	2442	2428.5	926.375	841	513	733.5	1383.5	632.5	131.5	735.5	570.5	372.5	99.75	1199.5	165.5	199.5	404	703.5	387.375	142.5	191.5	456.625	190.5	559.5	345	666.25	108.5	1765.5	54.5	326.5	132.5
CD163	125	4116	6210	2810.75	833.125	748	1178	3487	4001.5	1357.5	2390.5	4997.5	1640.25	753	3154	1473	4711.62	906.5	279	3935	2307.75	2287.5	536.25	2017.12	4180.75	1194.5	3223.5	3394.25	3716.12	918.875	4198	620	2456.25	2370.88	5335.62	1815.88	391	3067.88	2449.25	647	2693
CD4 (T-cell surface glycoprotein)	51	1922.88	102.25	590.5	361.75	132.25	908	1897.38	1060.25	431	1167.5	336	759.5	707.375	60.5	408.5	247.625	79.5	865.5	1024	699.5	934.5	1465.75	3185	653.75	566.25	545	683.5	625	674.75	1740.75	265.625	1011.12	5641.25	3308	1283	107.25	194.5	229.75	977.5	569.25
CD68	140-130, 80-70	75.75	324.5	102.5					55	63	253.875	156.5	83.125	90.5	116.5			64		74				71.5	59.25				55.5		114	57.5		99.125	139	66		72	52		118
CD8 alpha	29	84.125	60.5	78			115		102		175									283							51.5						183.75		58			145		0
cdc25A (M-phase inducer phosphatase 1)	59	2439.5	2006.25	1226.5		963	1174.75	833.5	870.75	650	685	310.25	888	377.75	193.5	291.25	262.875	424.5		800	226.5	1572.25	17243			3702	3248		505.25				263.125	137.25	150.5	95.375	1739	267.75	233.25		107
cdc25A (M-phase inducer phosphatase 1) - phospho_Ser75	59	1759.5	828.75	623.5		513.5	447.25	363.5	383	322	314.375	207.5	256.375	228	97	174.125	135	199	122.75	301		429.375	1285.5		150.125	546.875	557.5		198.25	86.375	125.5	64.25	259.75	103.25	100	88	268.25	156	138.875	101	89.625
CDK2	33	355	120	174	131	220.5	105.5	197.5	88.5	200	199.5	89	132.5	157.5	174.125	370	85	227	139.5	176.5	159.625	170	117	128	178.5	196	259	373.5	192	335	177	218.25	210	289.5	186.5	298	181.5	380	283	1042	258
CDK4	30	1340	1094	855.5	570	993	637.625	673	937	820	999.25	218.5	763	809.75	492.5	1267	640.875	1123.12	569.25	1711.5	975.375	860.25	1520	653.5	676.875	1939	901.625	1285.62	806.75	1063.5	565	575.625	920.375	1570.5	972.25	855.25	1579	1812	994.5	2945.38	815.875
CDK6 - phospho_Tyr13	36				290				263						92.125		152.5				218			189.625	409									0		166.375		177.625
CDKN2A (p16)	16																	90.5																				57.5
CDX2	38			132.5	116	67.625					91				105.5	110			164.5		115.5	450		1914.5	3853.25	375.5	758.5	4268.88	1395.25	10774.1	5328.5	3161.12	3261.75	3349	2199.5	3478.5		3294.75	11001.2	6784.5	6119
Chk1 - phospho_Ser296	56	125	76.75	94	77	114.5	220.75	159	176.5	201	139.5	185.25	232.5	97	162	125.5	190.5	89.5	61.625	177.75	97.5	66	133	110.25		93	106.5	143.25	160.125	181.5	185	129	170.25	103	118	178	159.75	119	58	103	126
Chk2	62	218.5	145.5	195	81	113.5	139	159	81	154	207	120	98	100.5		219.5		152.5	167.5	62	101			264.125	502.375	97	173	669.5	200	1072.25	356	431	281	414.5	180.5	632.5	63.5	617.5	467	1661	294.75
c-Jun	48, 43	76.875	81.5		83	128		104.5	124.5	77.5							50.5	75.5		80.5	118							185		148.125	71.5	76		84		51		162		207	54.5
c-Jun - phospho_Ser73	48								118.5												62.5			54	16					99						63.5	25.5			150	43
c-Met (HGF/SF receptor)	170, 145	245.5		78	89	188.5		169		117.375						141								196.375	168.5		57.5	257	73.375	908	274.5	72	126.5	125.625	100.5	282		344.5	269	431.25	101
c-myc	70-57	852.375	425.25	328.25	102.5	395.5	156.5	383.375	381.75	716.5	846.5	145	1647	596.5	344.5	1789.38	420.5	853	182.5	738.75	492.5	1522.5	3489	309.5	301.5	1818.5	2213.38	283	737	525.125	696.5	436	2810.5	962.875	1031.5	592	7164	1095	833	572	582.125
Cyclin D2	31	140	71	73.5	99.5	150.5		70	122	67			129	95		111		80	207.75	94	102	172.5	354.625	64	109	253	278	193	129.875	196	65	50	159	260.125	219	95.5	317.5	399	179.5	597.375	81
Cyclin D3	31	458.875	62	72	59.5	146.5		82.75	78	118	105.25	73.5	92	86.5	86.5	161	60.125	127.125	150.625	117	66.625	138.5	55	185.125	214	92.5	86.5	134.25	115	539.125	176	109.75	176	265.5	205.25	271.25		195	184.75	203.125	202
Cyclin E1	48	556	343.25	254.5		402	118	231.5	202.5	337.875	565	64.5	822.875	390.5	153.5	327.5	286.5	418.25	337.5	501.75	342.875	557.875	1697.5	285.75	342.625	986.875	904.25	241	399	813.125	493	264.5	917.25	445.5	578	518.5	1651.5	507.75	516.25	493.5	520.25
Cytokeratin 18 (DC10)	46	317467	152340	321001	345868	159052	250.5	196596	102477	159930	318557	239.25	96462.2	260274	6031.38	227904	258.875	142377	471589	79623	357332	99718.2	3418.5	238193	299865	164509	86518.5	168286	135121	481294	306816	381044	217134	363954	342426	252972	6338.5	311058	231512	309270	276632
Cytokeratin 19	40	151104	6237.75	37888	4988	124410	445.5	65520.2	1830.38	80532	49297.8	215.75	12005.8	60710.2	3878.5	114467	453.5	42798	4270	11393.5	15276.5	52335		31842	51041.8	9370	4888.5	49225.8	31919.2	66399.8	73571.5	36942.8	78325	109293	96007	89823		52722.1	69466.8	43345	78353.5
Cytokeratin 5	58	4421.5	146	137							99					30326.2		765.5	72	160	381.5																0	154
Cytokeratin 7	52	157852	6602.5	32312.5	2744.5	38432.4	128.875	76159.6	567.5	47486.5	41508.5			12164.5	51.75	42452.8	53.5	25751.5	19919	5635.5	14252											279.5
Cytokeratin Pan (4, 5, 6, 8, 10, 13, 18) [45kDa]	45	183877	128868	280057	318109	111674	266.875	91823	68669.5	136699	250376	651.25	122856	188739	6220.19	156516	840.625	90781	358414	38786.8	234192	84889.6	149.562	214673	166605	122606	81669.9	161421	134216	306168	250365	299448	151015	301887	257442	202811	104.375	244246	185456	245141	228671
Cytokeratin Pan (4, 5, 6, 8, 10, 13, 18) [55kDa]	55	38618.1	15745.2	33618.7	44324.2	7575.94	605.625	5373.5	4628.5	6124.12	12745.8	61.25	4823.31	18555.4	2539.06	4486.81	102.875	9770	21196.9	5633.25	23394.5	2426.81	341.438	38792.6	57093.1	5051.44	5377.81	10494.5	7425.69	37176.2	39501.2	23004	15733.9	16839.8	22155.9	12598.6	202.25	17187.1	19129.6	18634.3	12704.6
DUSP6 (MKP3, MKP-3, PYST1)	44	116.5		59.25	78.5	54					50.5				60.5	74.5			210.75					100.5	55.75			96.875	87.5	147.875	61.75	104.375			131.5	133		129	90	289.5
Dvl2	95-90	231.5	112.5	154.875	105.5	247		78.375	63	146	196.5			75.5		135.5		64	75.5	145.5	83.25	111.5	303.625	99.125	140.75	149.5	76.5	161	125.5	180.5	186.875	109	186.5	111.5	125	149	301.5	126.5	227	202	93
E2F-2	45-40	236.5	142.5	122.25	211.25	123.25	81.75	58.875	102.5	52.5			131.5									235.5	768.75	62	114	321	349.875		100.5	54			57.5	80	63	59	203.5	59.5	89	55
E-Cadherin	135	484.5	333.75	869.125	1187.25	949		254	287.5	549.5	784		54.5	219.5	96	1074.25			459	115.5	624.5	487.25		1486.5	2584.75	321	107	686.75	1119.5	3612	3220	984.75	2253.38	704.5	1451	2424		673.75	2045.5	1083.25	157.5
EGFR (ErB-1, HER1)	175	348	166.5	277.375	268	276	55	100.5	126.5	336	247.5			150		383.875	98.5	57	150.5	177.5	258	305.5	211	321.75	517.5	203.5	107.75	270.25	297.5	940	1046.5	233	546.5	260	530.25	536.5	274	316.5	607	603.5	461
EGFR (ErB-1, HER1) - pY1068	175																													130.5	65.5		57.5		55						60
eIF4E	25	15232.4	7355.75	13455.1	13969.5	13504.8	1867.5	9525.38	5086.5	8299.38	8681	1284.25	2288	5605.5	2454.88	10190.2	2493.12	4321.5	7202.75	5622.75	6936.62	6107.5	6141.12	8584.5	14416.5	7687.38	8161.38	14445.1	7425.5	18003	8969.5	7652.75	6917.25	10434.5	6366	9618.25	5263	10431.1	11718.2	12721	8765.62
eIF4E - phospho_Ser209	25	350.5	153	437	776	203.5		151.5	149.5	84	52.5			68		183.5			121	54.5	119.5	97	152	165	260	95.5	76	260	91	221	120.5	87		142	111	106.5		131.5	156.5	238.5	156.5
EpCAM (CD326)	40																											66								127.5			50.5	71
Erk1/2 - pT202/Y204 [42kDa-Erk2]	42	8203.62	4772.12	2600.5	5523.12	4405.69	3614.75	1560.81	7300.25	1657.12	2975.88	142.062	394.75	7339.38	2593.31	2362.31	6079.38	6075.56	1844.25	10694.7	7187	2113.44	4112.19	3186.69	3146.75	3436.44	1049.75	785.5	1992.19	1697.38	3867	1671.38	2991	846.062	2408.44	2331.44	2028.44	3281.75	4739.12	329.5	1140.31
Erk1/2 - pT202/Y204 [44kDa-Erk1]	44	2276.62	1283.88	780.5	434.25	1167.06	1868.75	391.312	2432.75	468.625	687.375		148.25	1644.62	1095.06	1338.31	3716.38	1521.81	231.25	3405.19	1174.5	887.312	962.438	1465.06	2266.25	563.812	357.25	222.5	1348.19	970.375	3091	631.625	1719	239.312	1017.69	1133.06	288.812	839.75	2412.88	261.5	836.562
Erk1/2 [42kDa-Erk2]	42	17914.9	8817.12	13509.4	7872.19	17271.4	3286.19	9511.62	6394.88	13644.1	17309.3	6724	10712.4	16853.1	5100.81	18100.8	5013.69	11657.4	9888.5	15774.8	13980.9	7011.12	2951.5	7754.94	12460.6	7230.69	16673	9570.75	10241.4	19239.4	13919.4	6278.81	14665.2	15703	16133.8	18874.1	7532.94	15589.2	19261.9	16945.3	17153.2
Erk1/2 [44kDa-Erk1]	44	2399.44	1348.88	1794.81	1128.69	2346.62	1173.94	1659.38	1320.88	3009.19	2788.94	1108	1320.38	3037.12	2341.94	4430.81	2490.69	2007.94	948	2349.25	1982.12	1303.12	532	2017.94	4544.56	629.312	392.5	3660.75	2387.88	7018.94	5127.12	1426.94	2318.69	3343.5	4036.25	6063.69	489.188	1578.75	5820.62	2716.81	6053.56
FGFR2	145, 120																							80	60			73.5		109.5	166		107.875			88	54.5		58
Fibronectin	263	169029	95525.5	57439.5	28243	200625	134565	342172	69771	218509	144232	199392	37787	88186.5	54013.5	43774.5	91007	171999	21348.5	118422	55496	128298	143863	162914	32083	115930	177525	199535	100632	47373	46178.5	184750	85513.5	204203	71034.5	99928.5	85374	134648	51201	29896.5	35858
GSK3 beta	46	1836.5	1050.5	1201.38	651	1626.75	304	1185.88	629.5	1173.75	1192.88	205.625	425	1085.75	439.5	1668.5	518	1170.5	567.75	1162.25	955.75	1025.12	2514.5	757.125	618.5	1741.12	1614.5	1258.25	987.5	1854.5	762	553.5	1150	1297	1044.5	1069.12	3378.5	1428.88	1186.5	1802.5	711
GSK3 beta - pS9	46	354.5	140	146	103.5	141.5	79.5	151.5	224	106.5	151.5			178.5	50	200.5	117	84.5	83.5	264.5	197	139	534	157.5	111.5	225.125	90		129.5	195.5	111.625		256.25		209	130	319.5	128.5	131.5	121	63.5
Ha-ras	21	808.75	370	391.375	176	686.625	177.75	321.125	350	391	246.5	146.5	334	336	258.5	380.5	228	261	91	251.5	195.5	276.25	428.25	226.5	352.5	256.5	281.375	251.25	320.875	206.375	194.5	135	267	314.5	330.25	271.5	309.5	218.5	174.5	174.5	139.25
Her2	185	152		90.5	94.5	189		89		110.5	106.5			51.5		233		86.5	74.625	105	63	128.25		170	336			89	124	12037.8	964.5	196	394	256.25	352	667.25		189.75	701.5	468	467
Her2 - pY1248	185	932																			235.375						208			376.875	127.5				119.5
HES-1	30	57.5				50.5								111		314.5														70
Histone deacetylase 2 (HDAC2)	55	87		74.5		75.5				59	98.5										89.5									54	62			62		69.5		79	68.5	130
Histone H2A.X - pS139	15		139	171.25		646.75		92.75		125		120.125	246.875			231.25	319	160.5	157.25			239.25		164.625	210.875		164.5	518.75	191	713.25	427	292	418	1254.25	899.25	1104.25		109.25	839.5	917.75	988.875
Histone H3 - acetyl_Lys18	17	46756	38800	69092.4	41021	48761.8		46858	14724	19130.8	35162		12195.5	9081.25		25852		5633.38	16159	8509.12	17046.5	16245.2		47330	63795	10636	19624.9	29364.8	30748	30379.6	33908.8	29568.2	16227.8	26960.8	25569.2	19981.1	2293.5	28826.5	41208	54572	30992.2
Histone H3 - acetylK9/K14	17	13901	10515	30234	19365.5	12538	1057.5	16476	4542.5	15483	30588.5	925.25	5835.5	7710.5	644.125	19085.5	743.375	5590.12	24024	9991.5	20855.2	6183.75	1490.25	20706.2	23899.8	5913	9022	15471.5	16994.5	33981	42245.8	27665.2	14728.5	37421.2	28259.8	16581.2	2039	34520	43018.5	19757.5	23793
Histone H3 - trimethyl_Lys27	17	70744.5	71965.5	219832	182864	81138.2	2551.75	230328	16732.5	53794.5	148107	1362	24573.8	16437.5	1001	91457.5	393.5	8852.5	167061	16519.8	103626	16523	2181	131242	136793	11287.2	16225	79721	53384	93933	104584	55740.5	37816	84344	42158	67806.5	1573	102378	110041	117208	118811
IGF1 receptor beta (Insulin receptor beta, CD221)	95	97.25	79	176.5	174.5	121		176		94.5	123.25		55.25	75		79.75	64		84.75	51.75	177.5		151.375	106.25	121.5	103.375	151.25	245	119	133.5	176	88	169.25	133	130.5	138.875	137.5	189.75	136	325	147.25
IGFBP-2	36	687.5	236	275.25	957.75	147.375			213.5	213.5	144.5	70	68.125	265		183.25		91	718.375	519.5	308.125	54.5		179.25	1486	324.5	403.5	1459.5	499.625	530.125	1033	205	138.75	156.25	709.75	260		163.5	1242.12	234.5	1165
IkappaB alpha	41	3464	1836	3454	3533	1764.25		1310.5	579.5	1023	1135.75		1142.25	736.25		907		300.75	1319.75		512.5	1299.12	279.375	1767	3051.5	1121	628.25	484.25	983.75	999.75	1397.5	796.25	574.75	2366.62	1517.5	787.75		1471.5	1479.25	1222.75	1646
IKK alpha	85	385	201.5	318.75	344	305.5	76.5	351.5	134	128.5	238.5		118	114	73	162		161.5	142.5	154	185.5	146.75	132.5	214.5	371	140	130.75	355	161	348.5	251.5	94.5	284	221.5	221	301	118.625	244.5	286	782.5	198.5
IL 2R alpha (CD25) [35kDa]	35	108	167.75	98.25	170.5	211.5	168.25		173		215.75				131.75	230.625			223.5	112.875	144.875	137.75	152.75	76.5	349	105	381.5	203.25	589.375	513.875	616.5	351.125	490	115.25	126.5	153.75	181	244.5	599	166	253.5
IL 2R alpha (CD25) [60kDa]	60	178.125	350.5	234.875	171	453.75	1020.75	643.25	905.25	538	269	630	338.25	350.25	481	294	408.125	320.5	64.25	677	367.5	339.75	213.25	215		116	99.5	676.25	586	99.375	129.75	507.375	254	150.25	269.5	351.25	270	229.5	283	103	242.5
Integrin alpha-X (ITGAX, Leu M5, CD11c)	145	1250	1693.25	2101.5	219.5	908.75	429.25	2269.88	432.25	1887.5	6207	3539.25	136	1061.75	247.5	1178.5	373	655.5	279.5	1678.12	2518.62	244.75	106.5	1468.25	807.875	306	686	1231.25	378.875	480.5	345.75	783.125	350	1010	1168	817.625	64.5	3181	390.5	642.5	629.75
JNK/SAPK - phospho_Thr183/Tyr185 [46kDa]	46	113.25			98	58														69.75			105																82
JNK/SAPK - phospho_Thr183/Tyr185 [54kDa]	54																						107.5
JNK/SAPK [46kDa]	46	177.375	144.875	214.938	308.375	116		128.5	96.75														75.5		128.5		90.25									57.5		50.25	103	74.5	107.5
JNK/SAPK [54kDa]	54	372.25	355.625	528.062	783.375	374.5	136.5	195.5	198.5	104.5	87			61.5		64.875		56	52		53	178	198.5	144.5	190.5	204	143.75	83	142.5					228	85	73	110.25	141	152.5	78	86
LEF1	58-25
MEK1/2	45	561	397.125	493	293.5	456.5	226	606.5	277	776.5	1030.5	82.5	107.5	647	640	815	491.5	675.5	174.5	879	370	276.5	173	489.75	821	306	218	756.5	301	1366.5	914	508	642	752	768	1518	256.5	1268	1114	2574.25	705
MEK1/2 - pS217/S221	45	749.5	381.875	210	512	592	370.5	272.5	559.75	469.5	235.75	109.5	167	667	251.75	454	1121	449.5	59.5	775.25	433.5	326.5	1043	602	602.5	471	278	209.75	365.625	543.5	801.5	410.625	621.5	89.5	427.5	435.5	354.75	675.5	545.75	979.25	211
Merlin	70	56.5	51	53.5	63.5	52		55		53.5	98			66		54					65.5	93	65.5	56.25							57.5					60	102	66
MSK1 - pS376	90	484.5	198	202.5	308.5	165	181.75	517.5	458.5	615.75	489.875	89.5	634.5	117.625	266.125	446.75	107	161.5	178.25	427.375	472.5	358.5	674.375	343.375	527	552.5	505	325.75	544.25	581.25	1118	180.375	1424.88	559.25	1096.12	1268.75	2026.5	530.5	514.125	942.5	679
mTOR (FRAP)	289	279.5	122	250.875	375.375	233		105	172.5	142	165.5			85.5	99.5	131.5		71.5	67	83.5	111	142	116	103.5	714.625	98.5	113	352	105.5	418	568	115.5	309.875	352	463	740	120	122	680.375	425	177.875
mTOR (FRAP) - pS2448	289	114.5	44	82	135.5	74	19.5	34.625	71	17	32	13	15	36.5	34.5	26	27.75	19	14.5	32.5	59.5	56	41	42	260.5	45	32	93.5	25	258.5	228	46.5	112.5	114.5	180.5	254	28.5	34	195	91	33.25
MUC1 (CD227)	230				148.5											53			120.625
N-Cadherin	145
NCAM (CD56)	220-120	223.5	178.5	554.25	215	216	134	105.5	167	124	581.5	200.75	2819	115	280.125	146.5	205.875	94.5	254.25	224.625	450.5	934.5	1468.75	309.5	877	1256.5	1168.62	157.25	1309.5	97	1139.88	85	1142	108.5	1171.25	359	2031.12	139.5	917.5	74.5	1718.5
NF-kappaB p100/p52 [120kDa - precursor]	120	130.25	63	124.375		158.5		145		51	66											77.5	60	93	67.125		50.5	65.5
NF-kappaB p100/p52 [52kDa - mature]	52	1040.75	466	561.5		810	111.5	562	120.875	128.5	182.5			73.5		132		58				194.5	258	197	72.125	111	145.5	106.5	53.5						56.5		122.5	134		67
NF-kappaB p105/p50 [120kDa - precursor]	120	633.125	403.375	618.25	484.75	445.25	125	424.5	306.25	349.25	438.75			75.125		211	109		50	112.5	114.5	319.5	230.5	379.375	524.5	238.375	160.25	487.5	235.25	173	62.625	71.5	75	51.5	112	102.5	77	182.5	112.5	89.75	140.5
NF-kappaB p105/p50 [50kDa - mature]	50	3679.25	1902.25	3145.5	1987	1670.75	620.5	1898.5	1201.5	1099.25	1537	137.5	186.5	506.75	274.375	1163	303.75	272.5	329.5	478.5	442.5	1164.5	1133	1349.75	1054	1049.62	742.5	1376.5	1292.5	282.5	242.75	164.5	275.5	486	556.5	344.5	366.5	576.75	566	439.125	451
NF-kappaB p65	65
NF-kappaB p65 - phospho_Ser536	65		68.5		68	81	162.125	110.5	149.75
N-Myc	62	398.5	794.5	425.5	396	490	543.375	461	638.25	187.5	137	276	268.5	170.5	355.5	84.5	171	142.5		115.5	69.5	356	371	176	109.5	217.5	244	215.5	221.5	82.5	56.5	132.5	130	102	129	89.5	123.5	113	117.5	103	130
Notch 2 [110kDa-NTM]	110	327.5	265.5	200.25		381.5	136.5	366.5	278.5	370.5	403.5	57		224.5	101	297.5	269	335.5	58	939	261.75	220.5	300.5	101.5	167.5	273.5	122.875	149.5	268.5	193.5	260.5	153	302.5	160	222.75	162.5	550	269.5	282.5	133.5	113.5
Notch 2 [300kDa-FL]	300								69.5
p21	21	719.5	107.5	118.5	157.5	132.125	295.5	250	320	244.5	167	65	135	82	208	235.5	137.5	276.75	450	174	161	211.5	289	330	520	141	195.5	224	445	1011	541.625	313	475.5	1905.5	1103.5	546.5		508.25	447	517.5	471.5
p27 (Kip1, CDKN1B)	27	172.25	109.75	307.5	110	174		134	100.125	118.375	254			162.5	61	217	51.25	95	61	265.5	174	153.5	208.5	88.5	246.5	428	92		144.5	66	170		108.5	77.5	153	113.5	210.5	79.5	178.375		68.5
p38 MAPK	43	1227.5	650	716	420.75	812.5	367.375	691.25	514	701	789.75	554.5	450.25	526	300.5	672.125	388.5	571	222	628	582.625	332.5	178	502	484.375	128.25	441.25	635.25	423.625	702.5	408.5	357.75	387	622.5	525.75	580	209	721.25	622.5	839.5	553.75
p38 MAPK - phospho_Thr180/Tyr182	43	4483	1366	1600.75	1468.12	1963.38	707.5	1065.38	1574.62	1636.25	1458.25	51.5	311.5	2539.5	500.75	2504.5	1239.38	1060.75	986.25	3323.75	2732	797.5	563.5	1751.12	1931.75	735	1211.38	992.5	1659.5	2166.75	2170.12	1480.25	1393.5	608.5	2311.5	1683	210	2272.5	1282	4172.38	1855.25
p53	53		1131.12				934.5	613.875	595.75			3865.75	199.625		1015		958.875			385.375			330		470.75	383		1953.5				732.25		349	227	688		226.625		7789.5
p53 - phospho_Ser15	53
p70 S6 kinase [70kDa]	70	1605.62	577.5	1561.06	1800.31	872	76.25	1198	246.25	856.5	1350.81			561.75	234.5	628.75	209.562	444.25	1214	377.75	993.75	683.75	736.5	684.5	1028	811	539	1014.25	484.5	1018.25	847.5	626.062	742	925	736.25	1251.5	899.75	1277.62	1109	931	685.875
p70 S6 kinase [85kDa]	85	286.125	58	80.0625	125.438	71.5		252		141	226.438			64.25		140.75		46.25	243.5	136.25	86.25	25.75	129	65.5	157	54.5		36.25	114.5	338.75	189	116.812	150.5	168	142.25	280.5	43.25	354.625	322	258.5	169.875
PAI-1	48	126	242	113.75	67.5	161.5	344	306	348.5	306.5	195	392.5	245.375	310.5	222.25	223.5	262	177.5	53.625	321	239	135.5	122.25	149.5	115.5	102.5	113.5	309	231	80	169	257.5	208.5	211	182	164.5	255	156.5	146	207	196
PARP	116	696.75	287.125	1003.25	1586.38	685.5		651.5	288.25	201.25	321.125	55		147.25		253.625	70	107.5	384.25	123	438.75	248	139.375	384	633.875	177	158.375	528.75	242	668	323.5	237.5	205	228.625	195	261.25	144.5	241.625	352	348	227
PDGF receptor beta	190	1780.5	543	983.5	398	1195.88	339.5	692.5	563.75	688.5	742.375			895	179	1096.12	385.5	350.125	216	1036.5	576.25	303.5	136.625	401	251	277.75	167.5	204.5	260.5	70.5	296	152	228.5	242.375	330	228.5	127	721	169	184.5	203.5
PDK1	68-58	243.5	113.875	270	263	196		177.5	72	166.75	269.25	84	104.5	170	79.5	194.75	101	120.5	255	126.5	225	132.5	179	275.75	260.5	255.5	138	241	136.375	343.5	248.5	227	223.5	253	184	317	189	291.75	231	266.5	165.125
PDK1 - pS241	68-58	541.25	396.625	876.125	1073.25	804.5	246.375	467.875	305.25	642.25	869.75	90.5	198.75	540.875	264.875	871.375	231.75	392.875	960.5	518.5	777.875	468.875	516.5	835.875	922.75	683.75	459.25	800	530	1477.25	1024.75	767	821	903.25	787	1341.5	672.125	1166.25	974.125	1179	812.5
PI3-kinase p110 alpha	110	45	17	18.5	29	38.5	20.5	19.5	33	22.5	21.5	29.5	1	31	33	32	87.5	34	14	46	26.5	13	21	19	41.5	17.5	22	15	44	39.5	67	25	49.5	36	41	60.5	95.875	30.5	87.5	47.5	43
PI3-kinase p110 beta	110	116.75	82.5	61.125	200.5			143.5		79			75.625	112.5		91.625			77.5	83	71.875	97.25	163.875		143		172	219	61.125	603.5	219	171	169.5	207.375	192.5	254	156.25	180	162	1184.25	330.125
PI3-kinase p85	85	144.625	144.25	178.375	119.125	123.5	80.25	123.5	93	70.5	113					63				55.625	52	56	136		139	121.5	89	69.5		86.5			81.5		66.5	82		74	65.5	55.125	115.5
PTEN	54	1378.75	1053	1224	749	1724.75	626.75	1187.5	869.5	1447	1435.75	318	182.5	1749.5	889.5	1865.5	1545.25	1425.88	640	2099.5	1039.75	847.75	580	912	745.5	566	592	918.5	799.5	784.5	948	484.5	875.5	1290.12	1250.25	921.625	1054.62	1164.5	1047.38	359.25	582.375
Rad51	37																																							111.5
Raptor	150	168	83.5	203	494.5	102		120	151	100	153.5		60	67.5	66	191		69.5	307.5	90.5	218	52	158.5	152	465	184	168	554.5	230	536	567.5	91.5	468.5	184.5	458.5	389	228.5	204	461.5	381.5	401.5
Ras	21	1744	453.5	672.5	323.5	1015	241	589.5	299	918	983.5	447.5	914	1214.25	241.5	1741.25	296.5	655	352.5	844.25	744.5	609.5	396	709.5	1469.62	408	652.5	843	675.75	1669.5	1542.5	631.5	1192	936.875	1222.5	1272.5	434	935.5	1827	1198.5	1764
Rb - pS807/S811	110	246.5				68				55.5	73			63		68								195.5	396.5	52		163	151	1401.38	354.5	1069.5	259	116.5	187.5	329.25	58	759.375	142.5	1448.75	219.25
RBPSUH	61	1245	874.75	1577.5	1084.5	1117	212	1373.75	546	1208.5	1750	128.5	393.5	901.875	289	1149	475.5	808.5	1121	696.875	1256	562	293	1025.5	1211	805.5	449.5	1744.5	669	1205	993	1139	919.5	1311	1080.25	1168	548	2587.25	1230	1041.5	873.5
Rictor	200	266	115	207.5	216.5	131		165	84.5	82.5	139.5		94.5			80			55.875	98.5	100	335	2211	151.5	348		123	307.5	168.875	256	207.375	76	139.5	57.5	177	165	814.5	64	164.5	190.25	98
RSK 1 (p90RSK) - pT573	90	1257.75	489.5	527.375	1471.25	420.125	339	282.5	788.5	254	390		144	578.75	132	977.5	378.625	542.5	332.5	1100	854.75	1196.75	1785.25	1271.5	1812.62	872.25	294.5	127.5	2012.12	737.5	2616.62	493.5	2207.5	261	1759.25	1431	443.375	1031.5	2728.38	356.5	281.5
S6 ribosomal protein	32	2129.75	608.125	3930.5	8134.25	1421.75		1093.5		489	1515		638	87.75		862		186.5	3916.25	186	1199.5	428.125	120.875	1512.62	2843.88	145	508	984.5	286.625	2609.5	1393.12	1271.75	248.75	1081.5	555	761.5		1607.38	1860.38	2754.5	909.5
S6 ribosomal protein - phospho_Ser235/Ser236	32	4671.5	4216.5	9886.5	46837	1756.75	308.5	1255	528.5	330	1793		1227	148.5		1111		556.5	4524	580.5	1246	1482	513.125	4592	6428.5	748	686.5	1049.62	1267	2160.5	660	1144.25	533	1126.5	1504	1951.5		1942	3247.12	1856	883.5
S6 ribosomal protein - phospho_Ser240/Ser244	32	3716.25	4302	5506	33620.5	1304.12	173.5	901.5	316	273	2095.5		877.125	57.25		616		880	8800.12	796.5	2089	673.5	309.75	4510.5	7638.5	566	523.5	772	758.125	6605.5	1124.25	2849.38	818.5	2386.88	1743.25	4376.5	84	4075.5	7194	6978.5	2415.5
Slug	30	182	75			53		62.5		91	58.5			50				50.5		106					63.5			71.5				55		78	137.5			95	76.5
Smad1	60	272.5	321	371	461.5	406	382.5	373.75	311.125	712	640.375	362.75	484	482	415.5	569.5	481.5	535	545	861	620.75	468.5	297.5	433.25	571.5	407	299.5	422.75	427.5	792.5	878	606.75	755.375	768	808	881.75	542.5	694.5	912	587.25	734.5
Smad1/5/9 - phospho_Ser463/Ser465/Ser465/Ser467	60	190.5	262.5	219	232.5	219.125	464.5	306.875	412	292.5	170	277.5	188.5	148.5	152.5	126.5	189	135	98.5	202	160.5	103.75	104	169	73		103	275.5	72.25	148	148.5	154	170	232	198	185.5	99.75	203.5	194.5	387.5	217.5
Smad2/3 - pS465/467/S423/425	60-52	93.5	168.5	83	98	215.5	222.625	282.625	193.625	324.5	264	374.5	354.375	309.125	321.25	217.5	351.625	355	125.5	318.25	285.5	157.625	97.5	180	130	124	74.5	321.125	133.25	163	240.5	347	224.5	249	248.5	374.5	277.875	282	179	204	189
Smad2/3 [52kDa - Smad3]	52	297	59.25	146.375	87.1875	52.25				61.5			60			154.5						64	54.875			64			53.5
Smad2/3 [60kDa - Smad2]	60	245.5	110.25	169.875	208.312	108.75	80.375	96.4375	81.375	71.5	68.375			63.5	60.5			73				135.5	109.125	198.312	144.688	73	86	162.625	91.5	62.5	77		61.5				72			100
Smad4	70																													60.5						62	65.5
Smurf1	81	75						87		88.5	61			106.5		97.5		91		102.5				64.25										61.875				154
STAT 1	91	2895.12	339.25	1510.5	280.75	501.625	250.188	2376.56	393.25	453.062	1599.62	124.812	168.562	207.125	82.875	424.25	231.25	387.75	144.062	483.25	279.125	534.188	459.625	786.5	813.625	409.5	651.75	382.438	421	574.75	434.438	202.875	927.375	472.188	632.125	768.688	357.812	2306.19	607.438	1034.12	406.312
STAT 1 - phospho_Tyr701	91						99.5		57.5
STAT 3	86	4491	2211.75	4540.94	4134.56	2183.06	456	2412.56	1524.75	2142.5	3342.5	590.375	1366.5	1666	809.062	3342	1112.5	2260.94	2992.75	3314.75	3518.25	3128.12	2545.31	3017	4016.12	2450.19	3341.75	2258.62	2937.75	3774.19	3333.5	1850.56	3105.5	4198.56	4051	5138.5	2381.19	2593.06	3694.5	2298.75	3006.62
STAT 3 - phospho_Tyr705	86	165	251.5	192.5	240.5	130.75	297	89.5	417.5	69.625	142.5			51	112.5	177.5	226.5	102	181	225	224		292.5	140.5	98.5	509.25	76	53.5	75.5	94	108	61.5	221.5	112.125	239.5	144.5	313	148	124.5	121	86
STAT 3 - pS727	86	667	339.5	412.25	494.25	197.5	184.5	185	459.125	108	214.625	78.25	77	237.25	141.5	327.5	385.25	383	481	694.125	592.25	358	697	344.125	313.125	543.5	199.5	100.875	269	349	321.5	245.625	256.625	217	607.5	524.375	263.5	195.5	430	190.5	245.375
STAT 3 [79kDa]	79	32.5		77.3125	109.562			279.562	114.75		52	151.375		86		25.5	278.5		190.375	68.25		179.625	531.062	121.5	87.625	182.812	119.75			85.8125	64.5	81.0625	97.5	105.438	85	73	759.438	72.5625	47.5	129.625
TCF1/TCF7	50-28	71		52				63.5		64.5	69.5								55	69.625	64.5			57.75						224.5	52.875	132.5	59.5	99.5	73.5	143.5		184.5	74.25	450.5
TGF beta	45	830.5	935.5	463	205.375	1244.75	1683.25	1416.38	1854.5	2556.12	1588	2939.75	2388.75	1672.88	1462.25	1771.25	1718.62	2488.5		3356.75	1528	1265.5	1497.5	696.5	249.625	955.625	1157.75	1406.62	1812.5	736	1042.75	1733.38	1741	1260.25	1320.75	1300.25	2499.75	1371.38	963.75	676.5	772
TSC2 (Tuberin)	200	78	65.5	81	111.5	52.5		51.75		67.5	110					52		71		89.5	88		57.5	65	94.5			103		160.5	123		71.5	51	142	140.5		67	128.5	148	101.5
Tuberin / TSC2 - phospho_Ser1387	200																							56.5	305.75			61		134.5	79.75				66	57.625		59.5	64.5
VEGFR 2 (FLK-1)	230, 210	109.5
Vimentin	57	44309.9	49076	31421.5	4749.5	28519	12383.5	29731	48108	54767	66859.2	4961.75	18475.5	47733.5	27238.5	47555.8	46304.4	67778.5	4411	64270.2	31974	48031.8	6001.25	27282.5	19665	20715.5	29056	4378.88	33020.5	10523.5	51422.6	13312.2	70340.5	72928.2	83572	37287	15322.4	86004	79908	16923.5	60520.5
Wnt3	40	493.5	524.25	1469.5	2752.5	102.5		304.625	456	269.75	756.625	250.375	2201.5	594.75	473	461.5	260.75	277.5	1646.25	510.75	1476.5	2018.75	2907.62	1915	10915.6	2659.38	2908.75	949.25	2286.25	6954.12	13247.9		4117.38	2552	4602.12	7026.5	2726.38	360	18951.5	1337	13499.8
Total Protein (Strep-PE)	-	2.14485e+06	2.30582e+06	2.42543e+06	2.74946e+06	2.23827e+06	2.01505e+06	2.39109e+06	1.93792e+06	2.14401e+06	2.33437e+06	2.08514e+06	2.24895e+06	1.72821e+06	1.66241e+06	2.09291e+06	1.8567e+06	1.82746e+06	2.93409e+06	1.82747e+06	2.14604e+06	1.97703e+06	2.08851e+06	2.34061e+06	2.44728e+06	1.95916e+06	2.14769e+06	2.18557e+06	2.18035e+06	2.49237e+06	2.39682e+06	2.75865e+06	2.01263e+06	2.31877e+06	2.03286e+06	2.13917e+06	1.84396e+06	2.39647e+06	2.42886e+06	2.23175e+06	2.07379e+06
Empty cell = weak signal [lower limit minus one = 49 AFI]
Indicates weak signal or inconsistent peak appearance
--> analyte removed from analysis

## Sheet: DigiWest Data Normalized
Analyte	Molecular Weight [kDa]	#1a - Panc T	#1b - Panc N	#2a - Panc T	#2b - Panc N	#3a - Panc T	#3b - Panc N	#4a - Panc T	#4b - Panc N	#5a - Panc T	#5b - Panc N	#6a - Panc T	#6b - Panc N	#7a - Panc T	#7b - Panc N	#8a - Panc T	#8b - Panc N	#9a - Panc T	#9b - Panc N	#10a - Panc T	#10b - Panc N	#11a - Col T	#11b - Col N	#12a - Col T	#12b - Col N	#13a - Col T	#13b - Col N	#14a - Col T	#14b - Col N	#15a - Col T	#15b - Col N	#16a - Col T	#16b - Col N	#17a - Col T	#17b - Col N	#18a - Col T	#18b - Col N	#19a - Col T	#19b - Col N	#20a - Col T	#20b - Col N
Actin beta	42	151881	75621.7	93171.7	23886	152374	32833.7	101445	50017	137482	146106	60235.4	30289.3	169146	60109.1	157990	54095.8	159892	12440.7	131187	75992.9	52354.7	22824.7	77214.3	82397.3	17993.2	33096	79566	39287.3	83231.9	48378.7	25591.7	30059.6	87871.7	77401.8	87442.9	19564.2	122178	52217.6	86331.1	55854.2
Akt	60	5478.13	3203.78	5086.06	2818.02	4456.75	736.734	2462.71	1808.52	3077.59	4227.86	292.922	1056.04	2939.16	860.246	2926.55	1554.61	2638.85	2087.9	2227.96	3138.21	3296.26	4374.92	2401.75	2270.31	4193.11	3174.4	1525.5	1844.98	1492.76	1661.88	1291.47	2581.68	2305.86	2278.5	2310.28	5275.29	3695.81	2083.79	2284.19	1779.06
Akt - phospho_Thr308	60	916.608	1269.27	708.561	656.874	1300.63	2987.69	1778.21	2855.96	1613.14	746.087	1746.98	1196.36	1123.61	1088.5	789.338	1402.56	1063.76	168.107	1659.37	821.067	1138.43	973.717	792.941	505.293	565.711	655.247	1616.73	1491.24	504.872	824.95	952.944	1140.3	774.715	1194.69	1016.64	1200.65	743.327	631.324	1073.07	910.751
Akt1 - pS473	60	222.208	269.542	202.699	175.297	158.262	273.279	242.422	262.692	250.833	220.722	260.489	220.037	230.437	280.238	167.715	274.616	250.228	74.9989	243.472	216.583	207.951	231.287	190.324	67.5479	179.165	132.574	170.918	212.683	93.8896	98.0804	160.802	197.872	137.953	189.567	181.275	283.499	214.555	134.353	235.682	146.227
Annexin II	36	58845.1	21376.2	30118.5	5478.31	77008.4	14426	17113.6	21082.9	47135.6	35296.7	4908.37	7531.39	68077.7	22892.5	75679.5	32874.7	52120.3	5504.56	54178.2	27964	10722.8	3266.28	13067.7	11459	3035.39	11082.2	5352.5	14163.1	35330.5	15068.1	9165.22	13802	28015.6	35905.4	20094.4	3564.98	21687.3	16288.7	31458.2	22713.1
ATM	350	86.0805	94.5027	163.31	253.965			112.681	62.5918		83.2306									101.031				50.4474	191.13			55.4994	56.617	85.7066	107.933		104.536	53.237	82.9024	156.561		57.782	179.873	134.194	90.0658
Bax	20	81.5763		71.697		89.6818		49.1578		79.105	78.6323			75.156		126.171		74.0112		91.6324	58.0224	70.0408	127.465	56.4093	79.3907	65.7486	70.9726	63.3577	85.664	105.087	108.381	39.6898	129.07	244.89	293.591	129.464		123.179	109.603	130.827	101.453
Bcl-xL	30	3159.46	704.115	1516.92	611.781	1099.68	169.401	2030.28	382.198	2341.61	1696.34	103.475	314.066	2364	677.672	2687.03	435.916	1304.89	434.994	526.299	887.967	940.935	637.323	2129.34	1299.64	1685.35	650.249	721.737	658.357	4896.58	1466.73	457.405	1226.17	2994.7	1726.69	2618.38	752.262	2056.97	1737.85	2109.83	1213.82
beta-Catenin	92	7120.66	4071.53	8674.45	9624.92	8714	539.499	3250.25	3990.64	7123.96	11200.6	162.806	1026.44	5173.19	2158.28	11321	1173.19	3910.84	8025.62	6291.5	11504.7	6757.31	1682.22	9132.58	17798	6040.24	5822.26	11217.9	9823.66	32404.1	23730.1	8138.35	21730.2	13619.4	20125.2	22558.3	3230.26	17464.8	25802.4	34225.3	24288.1
beta-Catenin (non-pS33/37/T41)	92	240.225	193.777	254.038	260.798	349.975	195.503	121.66	162.573	349.214	405.577	228.057	163.119	285.717	111.062	435.187	264.209	300.303	271.825	547.592	522.201	233.469	156.889	298.098	542.138	193.958	225.413	394.758	362.841	1433.22	1121.54	426.471	1061.1	563.85	981.099	1087.15	467.453	658.894	1156.91	1192.84	891.341
b-Raf	86	176.665	159.211	240.318	329.706	193.751	53.2707	181.367	150.11	285.88	356.374			121.119		180.666	83.2519	95.7446	222.436	240.829	270.604	134.109	196.337	201.331	289.052	206.286	116.455	305.983	205.298	407.86	331.413	125.684	402.145	198.597	416.624	425.023	244.496	224.297	393.777	279.932	310.572
b-Raf - pS445	86	178.667	154.091	247.841	356.059	155.265	63.3921	120.313	142.909	217.789	339.82			109.939		155.919		107.492	218.229	217.921	254.598	167.229	186.571	186.197	267.889	184.644	94.9634	262.763	178.713	429.825	382.469	153.701	421.346	193.737	398.143	428.285	214.807	218.362	390.241	275.122	320.924
CA125 (MUC16)	500-200									188.375						67.1886		71.0742	37.6824
Canceroembryogenic antigen (CEA)	200-180	100367	1324.67	181.123	62.8569	81811.7	1456.15	7782.75		17150.4	55.6404	52787	99.518	36301.7	236.975	50563.3	17338.7	4129.94	50.4871		87.0336	9853.08	307.483	130028	31728.5	70453.1	7420.14	286347	14127.7	130564	30128.6	140523	22846.5	95616.3	11520.4	31934.5	114.68	95427.8	9400.26	67639.6	18679.6
Caspase 3	35	5468.49	1694.76	1385.04	689.572	2705.32	563.337	1595.5	941.093	1748.07	1356.52	337.71	832.777	735.1	651.036	1235.04	275.194	654.206	175.241	728.36	327.126	2108.28	621.133	2696.41	3064.99	915.823	1648.86	2935.08	1926.95	1186.33	828.533	872.397	1068.83	891.026	887.636	1489.34	169.983	928.095	1116.36	1047.58	1121.16
Caspase 9 - phospho_Ser196	46	1305.72	2660.04	376.409	109.512	5633.29	14935.5	5938.33	9326.73	2451.38	717.807	2014.16	1551	1807.16	3325.4	1056.04	2277	1787.43	136.827	3410.52	1425.8	2674.72	1048.5	902.893		330.523	505.93	5333.59	5073.5			167.806	59.2017	140.499		259.43	426.121	158.005		98.4812
Caspase 9 [25kDa]	25	475.445	231.601	326.952	269.094	181.282	102.28	166.104	90.2873	180.49	160.483		113.24	130.747		231.314		97.2131	98.4133	100.443	97.7877	87.9582	80.6933	193.076	265.367	92.5959	170.184	222.243	107.695	314.832	135.588	60.3129	123.204	129.621	109.304	169.482		260.803	228.488	529.321	189.319
Caspase 9 [30kDa]	30	99.8434	195.057	173.489	108.731	177.445	137.705	152.636	93.7492	195.885	281.881	101.673	163.715	112.423	84.9108		67.6422	118.065	73.627		86.0332			363.909	176.875		65.9746	283.391	108.803	68.0484		169.265	53.3349	102.771		84.553		254.868			90.5834
Caspase 9 [47kDa - full length]	47	642.601	346.82	379.286	299.839	635.446	133.709	338.493	161.188	226.926	404.197			395.656	228.42	286.193	84.4082	226.733	37.9568	335.251	176.568	288.307	195.823	342.125	453.536	246.557	255.901	344.293	294.901	441.023	283.941	101.17	348.277	212.485	221.513	353.015	173.476	222.617	357.868	254.44	291.937
CD16	70-50	708.788	845.869	540.383	200.088	622.497	1847.43	1018.4	1134.41	1126.5	2245.85	2500.39	884.326	1044.73	662.498	752.41	1599.71	743.049	96.2182	864.046	570.72	404.499	102.537	1100.21	145.184	218.614	403.844	691.041	381.426	122.746	171.529	355.36	203.206	518.02	364.348	668.646	126.323	1581.61	48.1725	314.082	137.169
CD163	125	4119.85	5781.89	2487.93	650.53	717.454	1255.06	3130.83	4432.94	1359.3	2198.48	5145.44	1565.8	935.413	4073.13	1510.97	5447.94	1064.94	204.143	4622.74	2308.64	2484	551.233	1850.16	3667.54	1308.94	3222.26	3334.14	3659.06	791.494	3760.2	482.503	2620.08	2195.1	5634.85	1822.41	455.228	2748.34	2164.89	622.392	2787.9
CD4 (T-cell surface glycoprotein)	51	1924.68	95.201	522.68	282.466	126.849	967.396	1703.57	1174.57	431.573	1073.72	345.947	725.026	878.735	78.1308	419.031	286.323	93.3951	633.284	1202.97	699.77	1014.78	1506.7	2921.36	573.499	620.502	544.79	671.395	615.402	581.211	1559.21	206.718	1078.57	5223.02	3493.52	1287.61	124.868	174.242	203.076	940.321	589.31
CD68	140-130, 80-70	75.8209	302.129	90.7277					60.9301	63.0838	233.483	161.133	79.3519	112.423	150.45			75.186		86.9333				65.5816	51.9768				54.6477		102.111	44.7483		91.776	146.795	66.2374		64.5008	45.9627		122.158
CD8 alpha	29	84.2038	56.3292	69.0416			122.523		112.998		160.943									332.461							51.4802						196.006		61.2527			129.898
cdc25A (M-phase inducer phosphatase 1)	59	2441.78	1867.94	1085.63		923.674	1251.59	748.365	964.634	650.864	629.978	319.434	847.693	469.259	249.889	298.759	303.956	498.694		939.819	226.587	1707.31	17724.8			4056.69	3246.75		497.491				280.675	127.075	158.94	95.7181	2024.66	239.862	206.169		110.771
cdc25A (M-phase inducer phosphatase 1) - phospho_Ser75	59	1761.15	771.617	551.89		492.53	476.506	326.372	424.295	322.428	289.123	213.643	244.738	283.233	125.268	178.614	156.097	233.781	89.8158	353.607		466.26	1321.42		131.696	599.271	557.285		195.206	74.4011	112.412	50.0013	277.075	95.5952	105.608	88.3165	312.314	139.752	122.751	97.1585	92.7833
CDK2	33	355.332	111.727	154.016	102.289	211.496	112.401	177.327	98.042	200.266	183.475	91.6346	126.486	195.654	224.868	379.539	98.2835	266.675	102.072	207.348	159.687	184.604	120.269	117.405	156.588	214.779	258.9	366.885	189.052	288.56	158.541	169.849	224.007	268.037	196.959	299.072	211.314	340.421	250.143	1002.37	267.092
CDK4	30	1341.25	1018.58	757.244	445.074	952.449	679.334	604.259	1038.03	821.09	918.986	224.968	728.367	1005.91	636.024	1299.66	741.029	1319.43	416.519	2010.63	975.751	934.149	1562.47	599.406	593.786	2124.77	901.278	1262.86	794.361	916.07	506.077	447.969	981.762	1454.07	1026.77	858.326	1838.38	1623.27	879.037	2833.35	844.626
CDK6 - phospho_Tyr13	36				226.441				291.357						118.972		176.332				218.084			173.929	358.793											166.973		159.124
CDKN2A (p16)	16																	106.318																				51.5111
CDX2	38			117.282	90.5765	64.8634					83.6905				136.245	112.836			120.364		115.545	488.657		1756.03	3380.25	411.476	758.208	4193.27	1373.82	9280.54	4772.8	2460.08	3479.3	3100.71	2322.85	3491.01		2951.59	9723.99	6526.45	6334.63
Chk1 - phospho_Ser296	56	125.117	71.4589	83.2039	60.124	109.824	235.19	142.76	195.53	201.267	128.295	190.734	221.947	120.498	209.21	128.735	220.271	105.143	45.0908	208.816	97.5376	71.6696	136.716	101.124		101.91	106.459	140.713	157.666	156.339	165.707	100.392	181.605	95.3637	124.618	178.64	185.992	106.606	51.2661	99.0824	130.44
Chk2	62	218.705	135.469	172.604	63.2474	108.865	148.092	142.76	89.7334	154.205	190.373	123.552	93.5517	124.846		225.159		179.154	122.559	72.836	101.039			242.262	440.706	106.293	172.933	657.643	196.929	923.607	318.873	335.417	299.742	383.77	190.623	634.775	73.9309	553.184	412.781	1597.82	305.137
c-Jun	48, 43	76.947	75.8815		64.809	122.773		93.8262	137.924	77.603							58.392	88.6959		94.5693	118.046							181.724		127.591	64.0434	59.1455		77.7724		51.1834		145.127		199.127	56.4205
c-Jun - phospho_Ser73	48								131.277												62.5241			49.5301	14.0359					85.2759						63.7284	29.6888			144.295	44.5153
c-Met (HGF/SF receptor)	170, 145	245.73		69.0416	69.494	180.802		151.738		117.531						144.635								180.12	147.816		57.4778	252.448	72.2482	782.126	245.873	56.0326	134.937	116.311	106.136	283.014		308.619	237.769	414.848	104.559
c-myc	70-57	853.173	395.934	290.55	80.0352	379.349	166.737	344.217	422.91	717.453	778.505	149.292	1572.24	741.001	444.894	1835.51	486.214	1002.09	133.535	867.864	492.69	1653.29	3586.49	283.881	264.49	1992.73	2212.52	277.988	725.682	452.328	623.863	339.309	2997.95	891.489	1089.35	594.129	8340.8	980.95	736.287	550.244	602.638
Cyclin D2	31	140.131	66.1053	65.0584	77.6927	144.354		62.8501	135.154	67.0891			123.145	118.014		113.862		93.9824	152.01	110.429	102.039	187.318	364.533	58.7024	95.6198	277.24	277.893	189.582	127.881	168.829	58.2213	38.9115	169.605	240.84	231.282	95.8435	369.655	357.442	158.66	574.654	83.8544
Cyclin D3	31	459.305	57.7258	63.7307	46.4595	140.517		74.2978	86.4099	118.157	96.7959	75.6758	87.824	107.454	111.708	165.151	69.5211	149.344	110.212	137.449	66.6507	150.398	56.5367	169.801	187.731	101.362	86.4667	131.872	113.234	464.388	157.645	85.4108	187.739	245.816	216.761	272.226		174.69	163.3	195.399	209.118
Cyclin E1	48	556.521	319.587	225.27		385.584	125.719	207.854	224.333	338.324	519.617	66.4094	785.524	485.098	198.233	335.943	331.273	491.352	246.948	589.443	343.007	605.798	1744.93	262.097	300.566	1081.43	903.902	236.732	392.873	700.404	441.586	205.842	978.429	412.471	610.415	520.365	1922.79	454.865	456.313	474.73	538.583
Cytokeratin 18 (DC10)	46	317764	141838	284133	270065	152557	266.886	176515	113526	160142	292969	246.332	92083.7	323325	7789.03	233779	299.331	167262	345060	93539.1	357470	108284	3514.02	218476	263055	180270	86485.2	165306	133046	414573	274819	296541	231616	336971	361629	253881	7379.7	278659	204634	297508	286380
Cytokeratin 19	40	151246	5807.73	33536.5	3894.79	119329	474.642	58827.9	2027.73	80639.1	45337.9	222.137	11460.8	75417.2	5008.77	117418	524.371	50278.3	3124.35	13384.8	15282.4	56830.8		29206.3	44776.2	10267.7	4886.62	48354	31429.1	57194.9	65898.9	28750	83549.1	101190	101391	90146.1		47230.8	61401.6	41696.4	81114.6
Cytokeratin 5	58	4425.64	135.935	121.265							91.0479					31108.1		899.295	52.6822	187.964	381.647																	137.96
Cytokeratin 7	52	157999	6147.33	28601.3	2142.99	36862.9	137.305	68380.6	628.688	47549.6	38174.4			15111.3	66.8309	43547.2	61.8608	30252.4	14574.7	6620.44	14257.5											217.516
Cytokeratin Pan (4, 5, 6, 8, 10, 13, 18) [45kDa]	45	184050	119984	247892	248389	107113	284.332	82444.1	76073.4	136881	230265	670.529	117279	234461	8032.87	160551	971.995	106648	262250	45565.7	234283	92181.9	153.741	196904	146153	134352	81638.5	158562	132155	263725	224255	233040	161087	279506	271880	203541	121.52	218807	163924	235817	236729
Cytokeratin Pan (4, 5, 6, 8, 10, 13, 18) [55kDa]	55	38654.2	14659.8	29757.5	34609.7	7266.56	645.241	4824.64	5127.54	6132.27	11722	63.0632	4604.38	23050.5	3278.99	4602.49	118.952	11477.6	15509.7	6617.8	23403.5	2635.28	350.978	35581.5	50084.6	5535.41	5375.74	10308.6	7311.65	32022.6	35381.7	17902.4	16783.3	15591.3	23398.4	12643.9	235.473	15396.9	16908.6	17925.6	13152.3
DUSP6 (MKP3, MKP-3, PYST1)	44	116.609		52.445	61.2953	51.7948					46.4436				78.1308	76.4207			154.205					92.1811	48.9064			95.1593	86.1563	127.375	55.3102	81.2278			138.875	133.478		115.564	79.5509	278.489
Dvl2	95-90	231.717	104.744	137.087	82.3777	236.913		70.3697	69.7926	146.194	180.716			93.7897		138.993		75.186	55.2431	170.93	83.2821	121.078	312.109	90.9199	123.472	163.823	76.4705	158.149	123.573	155.478	167.386	84.8272	198.939	103.234	132.01	149.536	351.026	113.324	200.645	194.317	96.2772
E2F-2	45-40	236.721	132.676	108.209	164.951	118.217	87.0976	52.8614	113.552	52.5698			125.531									255.73	790.229	56.8679	100.006	351.755	349.74		98.9567	46.5141			61.3351	74.0689	66.5331	59.2122	236.928	53.3028	78.667	52.9081
E-Cadherin	135	484.954	310.742	769.304	927.042	910.246		228.056	318.498	550.231	721.026		52.0262	272.673	123.976	1101.94			335.849	135.686	624.741	529.107		1363.45	2267.46	351.755	106.959	674.588	1102.31	3111.28	2884.19	766.363	2403.67	652.269	1532.37	2432.72		603.576	1808.01	1042.05	163.05
EGFR (ErB-1, HER1)	175	348.326	155.022	245.518	209.263	264.729	58.5977	90.2348	140.139	336.447	227.62			186.337		393.772	113.893	66.9625	110.12	208.522	258.1	331.744	216.895	295.117	453.975	222.997	107.708	265.464	292.931	809.69	937.362	181.328	582.95	240.724	559.987	538.43	319.009	283.535	536.526	580.546	477.245
EGFR (ErB-1, HER1) - pY1068	175																													112.409	58.6691		61.3351		58.0845						62.1143
eIF4E	25	15246.6	6848.65	11909.8	10907.8	12953.3	1989.66	8552.44	5634.92	8310.41	7983.7	1322.27	2184.15	6963.42	3170.27	10453	2882.74	5076.81	5270.23	6605.46	6939.3	6632.16	6312.71	7873.92	12646.8	8423.9	8158.23	14189.3	7311.47	15507.3	8034.09	5955.61	7378.62	9660.9	6723.01	9652.85	6127.53	9344.67	10357.7	12237.2	9074.52
eIF4E - phospho_Ser209	25	350.828	142.452	386.81	605.925	195.19		136.026	165.619	84.1117	48.283			84.4729		188.231			88.5353	64.0252	119.546	105.333	156.247	151.342	228.084	104.65	75.9707	255.395	89.6025	190.363	107.933	67.7061		131.472	117.225	106.883		117.804	138.33	229.429	162.015
EpCAM (CD326)	40																											64.8311								127.959			44.6369	68.2995
Erk1/2 - pT202/Y204 [42kDa-Erk2]	42	8211.31	4443.14	2301.83	4312.63	4225.77	3851.2	1401.39	8087.36	1659.33	2736.84	146.268	376.832	9117.32	3349.05	2423.21	7029.44	7137.45	1349.43	12563.8	7189.77	2294.99	4227.08	2922.91	2760.47	3765.68	1049.35	771.589	1961.59	1462.07	3463.72	1300.72	3190.49	783.337	2543.51	2339.82	2361.64	2939.94	4188.91	316.968	1180.5
Erk1/2 - pT202/Y204 [44kDa-Erk1]	44	2278.76	1195.37	690.858	339.076	1119.4	1990.99	351.343	2695.05	469.248	632.162		141.521	2043.03	1414.18	1372.82	4297.16	1787.8	169.205	4000.33	1174.95	963.536	989.329	1343.79	1988.06	617.831	357.112	218.559	1327.48	835.855	2768.64	491.55	1833.65	221.57	1074.76	1137.14	336.255	752.286	2132.74	251.554	866.042
Erk1/2 [42kDa-Erk2]	42	17931.7	8209.28	11957.9	6146.85	16566.1	3501.15	8540.1	7084.37	13662.2	15919	6923.05	10226.1	20935.8	6587.28	18567.5	5797.21	13694.9	7235.39	18531.8	13986.3	7613.41	3033.97	7113.02	10931	7923.45	16666.6	9401.25	10084.1	16572.3	12467.7	4886.37	15643.3	14538.8	17038.5	18942	8770.35	13965.6	17025.5	16300.8	17757.6
Erk1/2 [44kDa-Erk1]	44	2401.68	1255.89	1588.67	881.315	2250.8	1250.73	1489.88	1463.29	3013.19	2564.92	1140.8	1260.44	3772.86	3024.42	4545.04	2879.92	2358.89	693.649	2759.84	1982.89	1415.07	546.864	1850.9	3986.7	689.606	392.349	3595.92	2351.21	6045.92	4592.43	1110.49	2473.34	3095.62	4262.61	6085.5	569.545	1414.32	5144.84	2613.48	6266.88
FGFR2	145, 120																							73.378	52.6347			72.1983		94.3203	148.688		115.07			88.3165	63.4525		51.2661
Fibronectin	263	169187	88940.1	50842.5	22053	192432	143367	307223	77293.7	218800	132647	205294	36071.8	109550	69754	44903	105229	202061	15620.6	139119	55517.4	139320	147883	149429	28144.7	127037	177456	196001	99086.6	40805.8	41362.6	143779	91217.1	189064	75018.2	100288	99398.1	120623	45256.5	28759.4	37121.6
GSK3 beta	46	1838.22	978.08	1063.39	508.321	1560.32	323.886	1064.75	697.373	1175.31	1097.06	211.712	405.709	1348.77	567.578	1711.52	598.951	1375.08	415.421	1365.38	956.119	1113.19	2584.76	694.454	542.576	1907.94	1613.88	1235.97	972.335	1597.42	682.532	430.751	1226.7	1200.84	1103.08	1072.97	3933.47	1280.05	1048.75	1733.94	736.055
GSK3 beta - pS9	46	354.832	130.349	129.232	80.8161	135.722	84.7004	136.026	248.152	106.642	139.331			221.741	64.5709	205.669	135.284	99.269	61.0967	310.728	197.076	150.941	548.92	144.463	97.8129	246.694	89.9653		127.511	168.398	99.9838		273.341		220.721	130.468	371.983	115.116	116.233	116.398	65.7377
Ha-ras	21	809.507	344.493	346.425	137.426	658.586	189.377	288.325	387.737	391.52	226.7	150.837	318.839	417.395	333.832	390.31	263.631	306.618	66.5844	295.456	195.575	299.981	440.216	207.751	309.229	281.075	281.267	246.8	315.947	177.766	174.216	105.061	284.808	291.183	348.771	272.477	360.34	195.742	154.24	167.863	144.157
Her2	185	152.142		80.1059	73.7886	181.282		79.9094		110.647	97.9455			63.9758		239.007		101.619	54.6029	123.351	63.0243	139.267		155.928	294.755			87.4238	122.096	10369	863.914	152.533	420.279	237.252	371.741	669.65		169.987	620.055	450.2	483.457
Her2 - pY1248	185	932.873																			235.466						207.92			324.63	114.203				126.202
HES-1	30	57.5538				48.4378								137.89		322.608														60.2961
Histone deacetylase 2 (HDAC2)	55	87.0815		65.9435		72.4168				59.0784	90.588										89.5345									46.5141	55.5341			57.4034		69.75		70.7718	60.547	125.056
Histone H2A.X - pS139	15		129.417	151.582		620.339		83.2764		125.166		123.681	235.669			237.212	368.852	188.552	115.059			259.802		150.998	184.989		164.437	509.563	188.067	614.374	382.469	227.243	445.88	1161.26	949.681	1108.22		97.8711	742.033	882.844	1023.72
Histone H3 - acetyl_Lys18	17	46799.8	36125.2	61157	32030.5	46770.5		42071.9	16311.5	19156.2	32337.6		11641.9	11281.2		26518.5		6617.98	11823.5	9996.3	17053.1	17640.8		43412.2	55963.9	11655	19617.3	28844.7	30275.8	26168.2	30372.5	23010.9	17310.1	24961.9	27003.2	20053	2670.24	25824.1	36423.7	52496.4	32084.4
Histone H3 - acetylK9/K14	17	13914	9790.11	26761.6	15121.2	12026	1126.67	14793.1	5032.27	15503.6	28131.5	952.64	5570.62	9578.35	831.835	19577.5	859.547	6567.17	17578.3	11737.8	20863.3	6714.96	1531.89	18992.3	20966	6479.52	9018.52	15197.5	16733.5	29270.3	37840	21530	15710.9	34646.9	29844.6	16640.9	2373.94	30924.6	38024	19006	24631.4
Histone H3 - trimethyl_Lys27	17	70810.8	67004.3	194584	142786	77824.9	2718.67	206802	18536.6	53866	136210	1402.32	23458.3	20419.5	1292.71	93815.3	454.995	10399.7	122238	19407	103665	17942.4	2241.94	120378	120001	12368.7	16218.7	78309.1	52564.2	80911.3	93677.1	43379	40338.3	78090.9	44522.3	68050.4	1831.39	91714.4	97265.1	112750	122998
IGF1 receptor beta (Insulin receptor beta, CD221)	95	97.3411	73.5538	156.229	136.255	116.059		158.023		94.6256	113.35		52.7421	93.1686		81.806	74.0017		62.0113	60.7946	177.568		155.605	97.4551	106.585	113.279	151.192	240.661	117.173	114.993	157.645	68.4843	180.539	123.14	137.819	139.375	160.087	169.987	120.21	312.639	152.439
IGFBP-2	36	688.144	219.73	243.637	747.841	141.357			236.52	213.784	132.893	72.0722	65.0327	329.196		187.974		106.905	525.633	610.295	308.244	59.1817		164.413	1303.59	355.59	403.345	1433.65	491.952	456.635	925.27	159.537	148.004	144.666	749.554	260.935		146.471	1097.91	225.581	1206.05
IkappaB alpha	41	3467.24	1709.43	3057.3	2758.68	1692.2		1176.64	641.982	1024.36	1044.52		1090.4	914.605		930.383		353.315	965.657		512.698	1410.72	287.181	1620.74	2676.91	1228.4	628.008	475.674	968.643	861.157	1251.76	619.666	613.085	2191.17	1602.6	790.583		1318.24	1307.51	1176.24	1704
IKK alpha	85	385.361	187.609	282.141	268.606	293.024	81.5041	315.597	148.448	128.671	219.343		112.644	141.616	94.2736	166.176		189.727	104.267	180.915	185.572	159.356	136.202	196.745	325.458	153.413	130.7	348.713	158.528	300.188	225.271	73.5428	302.942	205.078	233.394	302.083	138.111	219.034	252.795	752.738	205.495
IL 2R alpha (CD25) [35kDa]	35	108.101	156.185	86.9658	133.132	202.863	179.256		191.653		198.42				170.144	236.571			163.534	132.603	144.931	149.583	157.018	70.1677	306.159	115.06	381.353	199.65	580.324	442.638	552.206	273.256	522.682	106.706	133.594	154.303	210.732	219.034	529.455	159.686	262.433
IL 2R alpha (CD25) [60kDa]	60	178.292	326.337	207.899	133.522	435.22	1087.52	577.548	1002.85	538.715	247.393	648.65	322.897	435.097	621.172	301.58	471.905	376.517	47.0115	795.322	367.642	368.936	219.208	197.203		127.114	99.4617	664.273	577.001	85.5989	116.219	394.855	270.941	139.111	284.614	352.513	314.352	205.596	250.143	99.0824	251.045
Integrin alpha-X (ITGAX, Leu M5, CD11c)	145	1251.17	1576.52	1860.14	171.393	871.64	457.329	2038.03	478.855	1890.01	5708.43	3644.02	129.827	1318.96	319.626	1208.88	431.291	770.069	204.509	1971.42	2519.6	265.775	109.476	1346.72	708.705	335.318	685.736	1209.44	373.057	413.89	309.692	609.452	373.344	935.12	1233.5	820.566	75.0952	2849.68	345.162	618.063	651.942
JNK/SAPK - phospho_Thr183/Tyr185 [46kDa]	46	113.356			76.5215	55.6315														81.9405			107.934																72.4797
JNK/SAPK - phospho_Thr183/Tyr185 [54kDa]	54																						110.504
JNK/SAPK [46kDa]	46	177.541	134.887	190.252	240.789	111.263		115.375	107.182														77.6095		112.726		90.2152									57.7068		45.0162	91.0415	71.6664	111.288
JNK/SAPK [54kDa]	54	372.599	331.109	467.414	611.684	359.207	145.429	175.531	219.902	104.639	80.0118			76.3983		66.5475		65.7877	38.0482		53.0204	193.291	204.046	132.539	167.115	223.545	143.695	81.5301	140.312					211.096	89.7669	73.2626	128.36	126.314	134.795	75.0333	89.0305
LEF1	58-25
MEK1/2	45	561.525	369.748	436.378	229.174	437.858	240.783	544.551	306.866	777.532	947.726	84.9422	102.62	803.734	826.508	836.011	568.31	793.564	127.681	1032.63	370.143	300.252	177.834	449.211	720.219	335.318	217.916	743.102	296.378	1177.07	818.681	395.341	684.82	696.248	811.07	1523.46	298.634	1135.93	984.663	2476.34	729.843
MEK1/2 - pS217/S221	45	750.202	355.549	185.881	399.786	567.825	394.736	244.667	620.102	470.124	216.814	112.741	159.42	828.579	325.115	465.704	1296.19	528.064	43.536	910.744	433.667	354.548	1072.14	552.169	528.54	516.126	277.893	206.035	360.01	468.156	717.913	319.561	662.953	82.8646	451.475	437.066	413.023	605.143	482.388	942.005	218.435
Merlin	70	56.5529	47.4841	47.3554	49.5828	49.8765		49.3822		53.5711	90.1282			81.9884		55.3922					65.5253	100.989	67.3301	51.5939							51.5034					60.2158	118.755	59.1258
MSK1 - pS376	90	484.954	184.35	179.242	240.887	158.262	193.639	464.642	507.935	616.569	450.526	92.1494	605.699	146.119	343.679	458.268	123.722	189.727	130.425	502.069	472.682	389.296	693.218	314.952	462.308	605.435	504.805	319.981	535.892	500.673	1001.41	140.373	1519.91	517.788	1157.6	1273.31	2359.39	475.246	454.434	906.652	702.927
mTOR (FRAP)	289	279.762	113.589	222.062	293.105	223.485		94.2752	191.099	142.189	152.206			106.212	128.496	134.89		83.9968	49.0237	98.0937	111.043	154.198	119.241	94.9328	626.902	107.937	112.956	345.766	103.88	360.054	508.764	89.8857	330.543	325.903	488.966	742.662	139.712	109.293	601.382	408.835	184.143
mTOR (FRAP) - pS2448	289	114.607	40.9667	72.5821	105.803	70.9781	20.7756	31.0884	78.6552	17.0226	29.4296	13.3848	14.3191	45.3421	44.5539	26.6703	32.0867	22.3208	10.6096	38.1802	59.5229	60.8106	42.1456	38.5234	228.522	49.3114	31.9877	91.8441	24.6161	222.665	204.222	36.1877	120.004	106.011	190.623	254.914	33.1816	30.4587	172.36	87.5389	34.4217
MUC1 (CD227)	230				115.953											54.3664			88.261
N-Cadherin	145
NCAM (CD56)	220-120	223.709	166.194	490.593	167.879	207.179	142.765	94.7241	185.006	124.165	534.791	206.693	2691.04	142.859	361.759	150.277	238.048	111.017	186.034	263.884	450.674	1014.78	1509.79	283.881	769.344	1376.88	1168.17	154.465	1289.39	83.5532	1021	66.1496	1218.17	100.456	1236.94	360.291	2364.77	124.97	810.977	71.6664	1779.06
NF-kappaB p100/p52 [120kDa - precursor]	120	130.372	58.6568	110.09		152.027		130.19		51.0678	60.6986											84.1575	61.6764	85.3019	58.8851		50.4805	64.34
NF-kappaB p100/p52 [52kDa - mature]	52	1041.72	433.874	497.011		776.922	118.794	504.597	133.908	128.671	167.841			91.3052		135.403		68.1373				211.208	265.209	180.693	63.2713	121.635	145.444	104.614	52.6784						59.6686		142.623	120.043		64.4517
NF-kappaB p105/p50 [120kDa - precursor]	120	633.718	375.567	547.243	378.508	427.068	133.177	381.141	339.27	349.714	403.508			93.3239		216.44	126.034		36.5849	132.162	114.544	346.946	236.94	347.972	460.115	261.214	160.188	478.866	231.637	149.017	56.0939	55.6435	80.0024	47.6819	118.281	102.869	89.6485	163.492	99.4386	86.3364	145.451
NF-kappaB p105/p50 [50kDa - mature]	50	3682.7	1771.11	2784.23	1551.51	1602.52	661.089	1704.58	1331.05	1100.71	1413.54	141.57	178.035	629.509	354.333	1192.98	351.219	320.128	241.094	562.129	442.671	1264.53	1164.66	1238.02	924.617	1150.19	742.214	1352.12	1272.65	243.338	217.434	128.019	293.875	449.969	587.709	345.739	426.704	516.679	500.287	422.423	466.893
NF-kappaB p65	65
NF-kappaB p65 - phospho_Ser536	65		63.7777		53.0965	77.6922	172.73	99.2134	165.896
N-Myc	62	398.873	739.728	376.631	309.209	469.99	578.919	413.913	707.066	187.749	125.996	284.17	256.313	211.803	459.099	86.6785	197.723	167.406		135.686	69.5268	386.582	381.366	161.432	96.0584	238.338	243.906	211.683	218.099	71.0633	50.6077	103.116	138.671	94.4379	136.234	89.8219	143.787	101.23	103.858	99.0824	134.581
Notch 2 [110kDa-NTM]	110	327.807	247.197	177.251		365.921	145.429	329.065	308.528	370.993	371.089	58.6874		278.885	130.433	305.17	311.038	394.139	42.4384	1103.11	261.851	239.442	308.896	93.0983	146.939	299.704	122.828	146.852	264.377	166.676	233.333	119.069	322.676	148.138	235.242	163.084	640.347	241.43	249.701	128.422	117.5
Notch 2 [300kDa-FL]	300								76.9935
p21	21	720.174	100.089	104.89	122.981	126.729	314.83	224.465	354.502	244.825	153.586	66.9242	128.872	101.864	268.615	241.571	158.988	325.121	329.264	204.411	161.062	229.669	297.075	302.684	456.168	154.509	195.425	220.033	438.166	870.848	485.14	243.586	507.215	1764.23	1165.39	548.466		455.313	395.103	497.817	488.115
p27 (Kip1, CDKN1B)	27	172.411	102.184	272.183	85.8915	166.894		120.313	110.92	118.532	233.598			201.865	78.7765	222.594	59.2592	111.604	44.6335	311.903	174.067	166.686	214.326	81.1744	216.241	469.006	91.9645		142.281	56.8506	152.271		115.737	71.7543	161.58	113.908	245.078	71.2197	157.665		70.9139
p38 MAPK	43	1228.65	605.19	633.766	328.535	779.32	391.406	620.645	569.419	701.932	726.314	570.915	429.813	653.422	388.071	689.453	449.213	670.8	162.437	737.758	582.85	361.063	182.973	460.447	424.916	140.538	441.08	624	417.12	605.114	365.898	278.412	412.812	576.349	555.235	582.086	243.332	646.128	550.227	807.57	573.264
p38 MAPK - phospho_Thr180/Tyr182	43	4487.2	1271.83	1416.9	1146.36	1883.2	753.78	956.556	1744.4	1638.43	1341.12	53.0245	297.361	3154.69	646.678	2569.07	1433.06	1246.15	721.636	3904.66	2733.05	866.008	579.245	1606.18	1694.62	805.42	1210.91	974.923	1634.02	1866.38	1943.81	1151.98	1486.44	563.387	2441.13	1689.05	244.496	2035.81	1133.16	4013.68	1920.63
p53	53		1053.15				995.629	551.173	659.984			3980.19	190.564		1310.79		1108.72			452.729			339.22		412.963	419.695		1918.9				569.86		323.126	239.73	690.475		203.021		7493.23
p53 - phospho_Ser15	53
p70 S6 kinase [70kDa]	70	1607.13	537.688	1381.77	1405.74	836.391	81.2378	1075.63	272.801	857.639	1242.31			697.833	302.838	644.96	242.312	521.896	888.28	443.771	994.133	742.487	757.078	627.84	901.808	888.701	538.792	996.287	477.06	877.093	759.116	487.221	791.49	856.422	777.54	1256	1047.55	1144.55	980.243	895.59	710.045
p70 S6 kinase [85kDa]	85	286.393	54.0015	70.8672	97.9455	68.5802		226.26		141.187	208.249			79.8144		144.379		54.3336	178.168	160.063	86.2833	27.962	132.604	60.0782	137.728	59.7216		35.608	112.742	291.79	169.29	90.9071	160.538	155.545	150.228	281.509	50.3545	317.689	284.615	248.668	175.861
PAI-1	48	126.118	225.317	100.686	52.7061	154.905	366.502	274.745	386.075	306.908	179.337	404.119	234.237	385.718	287.018	229.262	302.944	208.524	39.2373	377.103	239.092	147.14	125.666	137.125	101.322	112.32	113.456	303.528	227.453	68.9098	151.375	200.394	222.407	195.357	192.207	165.092	296.888	140.2	129.049	199.127	202.907
PARP	116	697.403	267.331	888.025	1238.69	657.507		584.955	319.329	201.518	295.331	56.6281		182.921		260.164	80.9394	126.289	281.155	144.497	438.919	269.304	143.269	352.214	556.064	193.958	158.314	519.386	238.284	575.397	289.763	184.83	218.673	211.675	205.936	262.19	168.236	216.459	311.132	334.764	234.999
PDGF receptor beta	190	1782.17	505.566	870.543	310.771	1147.04	361.708	621.767	624.533	689.415	682.744			1111.81	231.164	1124.38	445.745	411.32	158.047	1217.65	576.472	329.572	140.442	367.807	220.189	304.361	167.435	200.878	256.5	60.7268	265.131	118.291	243.741	224.406	348.507	229.322	147.862	645.904	149.379	177.483	210.671
PDK1	68-58	243.728	106.025	238.99	205.359	187.996		159.37	79.763	166.972	247.623	86.4866	99.7566	211.182	102.668	199.771	116.784	141.561	186.583	148.609	225.087	143.882	184.001	252.925	228.522	279.979	137.947	236.732	134.281	295.882	222.584	176.658	238.407	234.243	194.319	318.14	220.046	261.363	204.181	256.364	170.944
PDK1 - pS241	68-58	541.757	369.282	775.5	838.027	771.647	262.491	420.086	338.162	643.104	799.888	93.179	189.729	671.901	342.064	893.84	267.967	461.542	702.795	609.12	778.175	509.153	530.931	766.685	809.478	749.26	459.073	785.832	521.861	1272.46	917.881	596.903	875.759	836.284	831.136	1346.33	782.533	1044.78	861.028	1134.16	841.132
PI3-kinase p110 alpha	110	45.0421	15.828	16.3752	22.6441	36.9278	21.841	17.5082	36.5581	22.5299	19.773	30.3733	0.954609	38.5097	42.6168	32.825	101.174	39.9425	10.2438	54.0396	26.5102	14.1167	21.5868	17.4273	36.4057	19.1767	21.9915	14.7343	43.3243	34.0242	60.0127	19.4558	52.8016	33.331	43.2993	60.7176	111.624	27.3233	77.3411	45.6934	44.5153
PI3-kinase p110 beta	110	116.859	76.8125	54.1047	156.557			128.843		79.105			72.1923	139.753		93.9872			56.7065	97.5063	71.9027	105.604	168.454		125.446		171.934	215.121	60.1863	519.838	196.161	133.077	180.805	192.001	203.296	254.914	181.917	161.252	143.192	1139.21	341.758
PI3-kinase p85	85	144.76	134.306	157.888	93.0166	118.457	85.4994	110.886	103.027	70.5937	103.923					64.6242				65.3468	52.0201	60.8106	139.8		121.937	133.141	88.9657	68.2691		74.5087			86.9359		70.2294	82.2949		66.2925	57.8954	53.0283	119.57
PTEN	54	1380.04	980.407	1083.42	584.843	1654.32	667.748	1066.21	963.249	1448.92	1320.42	327.414	174.216	2173.31	1148.72	1913.59	1786.74	1675.09	468.286	2466.44	1040.15	920.575	596.206	836.509	653.987	620.228	591.772	902.233	787.222	675.747	849.135	377.053	933.894	1194.48	1320.37	924.94	1227.86	1043.21	925.773	345.586	602.897
Rad51	37																																							107.259
Raptor	150	168.157	77.7436	179.685	386.121	97.8347		107.743	167.281	100.133	141.17		57.2765	83.8517	85.2336	195.924		81.6472	224.997	106.317	218.084	56.467	162.929	139.418	407.919	201.629	167.935	544.68	226.468	461.696	508.316	71.2081	499.748	170.821	484.213	390.399	266.035	182.752	407.919	366.99	415.648
Ras	21	1745.63	422.236	595.262	252.599	973.551	256.765	529.288	331.238	919.221	904.501	460.747	872.513	1508.4	311.878	1786.14	342.836	769.481	257.923	991.803	744.787	661.858	407.065	650.771	1289.22	447.09	652.249	828.07	665.373	1438.06	1381.64	491.453	1271.5	867.417	1291.06	1277.08	505.292	838.063	1614.88	1152.92	1826.16
Rb - pS807/S811	110	246.731				65.2231				55.5738	67.1363			78.2616		69.7531								179.317	347.828	56.9821		160.113	148.681	1207.11	317.53	832.318	276.275	107.863	198.015	330.434	67.5275	680.282	125.956	1393.65	226.976
RBPSUH	61	1246.17	814.446	1396.32	846.812	1071.39	225.868	1233.43	604.87	1210.11	1609.43	132.304	375.639	1120.35	373.22	1178.62	549.81	949.81	820.232	818.671	1256.48	610.278	301.187	940.614	1062.34	882.674	449.327	1713.6	658.726	1037.95	889.442	886.405	980.829	1213.8	1140.83	1172.2	638.018	2317.77	1087.2	1001.89	904.281
Rictor	200	266.249	107.072	183.668	169.05	125.65		148.147	93.6108	82.6097	128.295		90.2106			82.0625			40.8836	115.715	100.039	363.778	2272.78	138.96	305.281		122.953	302.054	166.282	220.511	185.748	59.1455	148.804	53.237	186.926	165.593	948.295	57.3341	145.401	183.014	101.453
RSK 1 (p90RSK) - pT573	90	1258.93	455.754	466.805	1148.8	402.969	361.175	253.645	873.516	254.338	358.673		137.464	718.951	170.467	1002.7	437.795	637.318	243.289	1292.25	855.08	1299.56	1835.13	1166.25	1590.12	955.82	294.387	125.242	1981.23	635.262	2343.74	384.057	2354.74	241.65	1857.91	1436.15	516.207	924.064	2411.61	342.941	291.42
S6 ribosomal protein	32	2131.74	566.202	3479.07	6351.48	1363.69		981.809		489.65	1393.31		609.041	109.007		884.223		219.097	2865.51	218.508	1199.96	464.902	124.252	1387.42	2494.78	158.892	507.804	967.064	282.223	2247.75	1247.84	989.715	265.341	1001.32	586.125	764.239		1439.96	1644.38	2649.73	941.55
S6 ribosomal protein - phospho_Ser235/Ser236	32	4675.87	3925.82	8751.02	36571.8	1685.01	328.68	1126.81	585.483	330.439	1648.98		1171.31	184.474		1139.64		653.765	3310.2	681.956	1246.48	1609.31	527.462	4211.9	5639.37	819.665	686.235	1031.04	1247.54	1861	591.17	890.491	568.55	1042.98	1588.35	1958.52		1739.73	2870.13	1785.41	914.634
S6 ribosomal protein - phospho_Ser240/Ser244	32	3719.73	4005.42	4873.63	26251.9	1250.87	184.849	809.42	350.071	273.363	1927.18		837.311	71.1187		631.881		1033.81	6439.03	935.708	2089.81	731.356	318.405	4137.14	6700.84	620.228	523.298	758.328	746.483	5689.8	1007	2217.47	873.092	2209.92	1841.01	4392.24	97.7984	3651.02	6358.77	6713.08	2500.62
Slug	30	182.17	69.8296			50.8357		56.1162		91.121	53.801			62.1124				59.3264		124.526					55.7051			70.2337				42.8027		72.2172	145.211			85.1053	67.6182
Smad1	60	272.755	298.871	328.39	360.354	389.42	407.521	335.575	344.67	712.947	588.937	373.488	462.031	598.764	536.584	584.182	556.747	628.508	398.775	1011.48	620.989	508.746	305.812	397.388	501.346	445.994	299.385	415.263	420.935	682.638	786.435	472.192	805.757	711.062	853.314	884.922	631.615	622.164	806.115	564.914	760.383
Smad1/5/9 - phospho_Ser463/Ser465/Ser465/Ser467	60	190.678	244.404	193.847	181.543	210.177	494.885	275.53	456.422	292.889	156.345	285.715	179.944	184.474	196.941	129.761	218.536	158.595	72.0722	237.304	160.562	112.663	106.906	155.011	64.0389		102.96	270.621	71.1405	127.483	133.013	119.848	181.339	214.8	209.104	186.167	116.136	182.304	171.918	372.762	225.164
Smad2/3 - pS465/467/S423/425	60-52	93.5876	156.884	73.4673	76.5215	206.7	237.188	253.757	214.502	324.931	242.794	385.586	338.29	384.01	414.868	223.107	406.576	417.047	91.828	373.872	285.61	171.166	100.224	165.1	114.042	135.88	74.4713	315.438	131.204	140.404	215.419	270.046	239.474	230.54	262.436	375.847	323.521	252.628	158.218	196.241	195.66
Smad2/3 [52kDa - Smad3]	52	297.278	55.1654	129.564	68.0787	50.1163				61.5818			57.2765			158.483						69.4978	56.4082			70.1318			52.6784
Smad2/3 [60kDa - Smad2]	60	245.73	102.649	150.365	162.657	104.309	85.6326	86.5873	90.1488	71.5951	62.8828			78.8827	78.1308			85.759				147.14	112.174	181.897	126.926	79.9941	85.9669	159.745	90.0949	53.8358	68.9698		65.6019				83.8272			96.1965
Smad4	70																													52.1131						62.223	76.2594
Smurf1	81	75.0702						78.1137		88.6177	56.1002			132.299		100.014		106.905		120.414				58.9317										57.2877				137.96
STAT 1	91	2897.84	315.862	1337.02	219.218	481.14	266.553	2133.82	435.65	453.665	1471.14	128.507	160.911	257.301	107.026	435.187	267.389	455.521	105.41	567.71	279.233	580.076	472.467	721.397	713.749	448.734	651.499	375.664	414.535	495.074	389.131	157.884	989.229	437.18	667.575	771.452	416.589	2065.99	536.913	994.793	420.631
STAT 1 - phospho_Tyr701	91						106.009		63.6996
STAT 3	86	4495.21	2059.27	4019.4	3228.4	2093.91	485.829	2166.14	1689.15	2145.35	3074.02	607.852	1304.47	2069.59	1044.84	3428.16	1286.36	2656.11	2189.79	3894.08	3519.61	3396.84	2616.43	2767.27	3523.13	2684.94	3340.46	2218.62	2892.64	3250.98	2985.86	1440.16	3312.63	3887.29	4278.18	5156.98	2772.34	2322.98	3265.56	2211.32	3112.58
STAT 3 - phospho_Tyr705	86	165.155	234.162	170.391	187.79	125.411	316.428	80.3584	462.515	69.7176	131.054			63.3546	145.285	182.076	261.897	119.828	132.437	264.324	224.086		300.673	128.87	86.4087	558.041	75.9707	52.5525	74.3406	80.969	96.7369	47.8612	236.274	103.812	252.931	145.02	364.415	132.585	110.045	116.398	89.0305
STAT 3 - pS727	86	667.625	316.095	364.902	385.926	189.435	196.569	166.104	508.628	108.144	197.385	80.5664	73.5049	294.723	182.736	335.943	445.456	449.941	351.946	815.44	592.478	388.753	716.475	315.64	274.688	595.572	199.423	99.0885	264.869	300.619	287.971	191.153	273.741	200.912	641.569	526.261	306.784	175.138	380.076	183.254	254.022
STAT 3 [79kDa]	79			68.433	85.5498			251.008	127.122		47.8231	155.856		106.833			322.023		139.297	80.1783		195.055	545.901	111.443	76.8686	200.328	119.704			73.9165	57.7734	63.0853	104.003	97.6205	89.7669	73.2626	884.188	65.0047		124.695
TCF1/TCF7	50-28	71.0665		46.0277				57.014		64.5858	63.9175								40.2433	81.7937	64.5249			52.9697						193.378	47.3608	103.116	63.4685	92.1232	77.622	144.016		165.283	65.6295	433.365
TGF beta	45	831.278	871.008	409.824	160.363	1193.92	1793.36	1271.7	2054.45	2559.52	1460.44	3026.77	2280.32	2078.13	1888.38	1816.91	1987.21	2923.44		3943.42	1528.59	1374.21	1539.34	638.847	218.982	1047.18	1157.3	1381.71	1784.67	633.97	934.003	1348.97	1857.12	1166.82	1394.82	1304.93	2910.37	1228.54	851.857	650.77	799.204
TSC2 (Tuberin)	200	78.073	60.9845	71.697	87.0627	50.3561		46.4642		67.5897	101.164					53.3406		83.4094		105.142	88.0339		59.1066	59.6196	82.8997			101.176		138.25	110.173		76.2689	47.2189	149.964	141.005		60.0216	113.581	142.371	105.077
Tuberin / TSC2 - phospho_Ser1387	200																							51.8232	268.218			59.9197		115.855	71.433				69.7014	57.8323		53.3028	57.0115
VEGFR 2 (FLK-1)	230, 210	109.603
Vimentin	57	44351.4	45692.8	27812.7	3708.56	27354.4	13193.5	26694.2	53295	54839.8	61488.8	5108.63	17636.9	59296.8	35176.3	48781.8	53540.7	79624.9	3227.52	75503	31986.3	52157.9	6168.93	25024.2	17251	22700.2	29044.8	4301.32	32513.4	9064.66	46059.8	10360	75032.1	67521.5	88258.8	37421.1	17839.3	77046.2	70630.6	16279.8	62653.2
Wnt3	40	493.962	488.109	1300.73	2149.24	98.3143		273.51	505.166	270.109	695.85	257.787	2101.57	738.827	610.841	473.398	301.499	326.002	1204.56	600.016	1477.07	2192.17	2988.87	1756.49	9575.68	2914.17	2907.63	932.439	2251.14	5990.09	11866.3		4392	2362.8	4860.22	7051.77	3174.23	322.504	16751.2	1286.15	13975.5
Total Protein (Strep-PE)	-	2.14686e+06	2.14686e+06	2.14686e+06	2.14686e+06	2.14686e+06	2.14686e+06	2.14686e+06	2.14686e+06	2.14686e+06	2.14686e+06	2.14686e+06	2.14686e+06	2.14686e+06	2.14686e+06	2.14686e+06	2.14686e+06	2.14686e+06	2.14686e+06	2.14686e+06	2.14686e+06	2.14686e+06	2.14686e+06	2.14686e+06	2.14686e+06	2.14686e+06	2.14686e+06	2.14686e+06	2.14686e+06	2.14686e+06	2.14686e+06	2.14686e+06	2.14686e+06	2.14686e+06	2.14686e+06	2.14686e+06	2.14686e+06	2.14686e+06	2.14686e+06	2.14686e+06	2.14686e+06
Normalization Factor	-	1.00187	0.866875	0.783487	0.609698	0.919995	1.13511	0.80615	1.22726	1.00266	0.845803	1.06008	0.911278	1.54318	1.66776	1.05223	1.33698	1.38011	0.535381	1.38009	1.00077	1.17919	1.05666	0.841301	0.76956	1.2008	0.999229	0.964893	0.969523	0.741963	0.802299	0.605643	1.13784	0.85722	1.11531	1.00721	1.35552	0.802538	0.781277	0.925378	1.07172
Empty cell = weak signal [lower limit minus one = 49 AFI]
Indicates weak signal or inconsistent peak appearance
--> analyte removed from analysis
