# Supplementary material for: Personalized signaling pathway analysis of gastrointestinal tumors for patient stratification and drug target evaluation using clinically derived core biopsies
Source: NPJ Precis Oncol. 2026 Feb 25;10:124. doi: 10.1038/s41698-026-01304-5 (PMC13003121; doi:10.1038/s41698-026-01304-5)
Supplement: Supplementary file 4 — Supplementary Data 3 [file 41698_2026_1304_MOESM4_ESM.xlsx]

## Sheet: ZPM Raw
Analyte	Molecular Weight [kDa]	I	II	III	IV	V	VI	VII	VIII	IX	X	XI	XII	XIII	XIV
Actin beta	42	104783	195726	66202	161494	159350	61266	124061	171749	191328	143946	127926	190284	5350	142698
Akt	60	890	3107	2203	1035	1944.12	2524.25	2838	3616.75	993.125	2706.5	2369.5	1913.75	1422.88	1805.5
Akt - phosphoThr308	60	838	726	484	1158	794.5	459	818	757	1373.38	670.75	1192.5	1649.5	1469	915.75
Akt1 - phosphoSer473	60	132	110	82	146	85.625		336.5	69	114.5	65	500.5	728.5	630	407.125
ATM	350		123	121	54							66	369.375		166.5
Bax	20	60	176	75	76	288	67.5	134	240.5	160.5	190.5	413.75	500	243	389.875
Bcl-xL	30	775	1357	706	1524	1344.5	522	1029	705	1125.5	979	1327.5	1357	1074.75	1680.5
beta-Catenin	92	3870	19237	18698	16305	4526.75	11757.5	14966.8	12184.5	1365.88	18133	8384.75	5055.38	4853	10230.2
beta-Catenin (non-pospho Ser33/37/Thr41; active)	92	396	3580	4112	3097	330.5	1790.75	3481	1708.5	150	3959	1029.5	478	453.75	1184
b-Raf	86	84	325	380	655	98.5	172	366	388	72.5	353	236.5	598.375	145.5	319
b-Raf - phosphoSer445	86	122	382	427	669	115.875	191	486.5	450	53	360.5	234.25	397.5	98	265
BRCA1	220	63				147								412
Caspase 9 [30 kDa]	30	92	863	1118	695	272.75	564	260.25	347.5	99.375	237.25	139.5	105.5		239.5
Caspase 9 [35 kDa]	35	989	91	1068	608	698.5	1015	633.75	196.25		441.75	1058			947
Caspase 9 [47kDa]	47	98	289	149	327	139.5	137.5	452	205.125	48.875	392	96.625	210.75	67.5	148
CD163	125	1076	420	768	1483	584.5	490	620	1451.75	449.5	1608	202.5	1365	372	860.5
CD4	51	2108		24236	2304	1446.12	44683.2	7839.5	975		1587	253.125	377.375
CD8 alpha	29	92	71	172	235	55.5	70		94.75	104	87	367.25	341	185	491.125
cdc25A	59	198	905	796	2061	699.125	891.25	1375.5	1511.5	798.5	1024.12	376.375			592.875
cdc25A - phosphoSer75	59	974	157	1607	4771	359.5	966	1508	210.5	126	332.5				147.5
CDK2	33	68	311	166	232	137	85.5	200	116.5	123	75	303	1690	169.5	683
CDK4 - phosphoThr172	30	56	124	56	58				113.5			220.125	472.5	502.25	231.5
CDK4	33	160	1590	246	444	97.125	82.75	144.5	146.625	55.375	153.125	948.5	634.875	286.5	798.875
CDK6 - phosphoTyr13	36	107			200		95.5	112.375	165	48.625	104.5	308	897	2151.5	330.125
CDKN2A (p16-ink4a)	16		123									53.5		39505	145
Chk1 - phosphoSer296	56	386	347	240	489	137.25	51.5	275.5	233.5	322.375	141	257	520	414.25	239.25
Chk2	62	141	1075	159	557	261	227	1197.5	379.5	301	515.375	59.5	240.125	66	188.25
c-Jun	48, 43	85	327	95	628	90.875	112.5	217	610.5	212	284.5		54.5		147
c-Jun - phosphoSer73	48		229		411	102.5	92	136	406.625	139.375	143	75	240.5		847.125
c-Kit	110
c-Met (HGF/SF receptor)	170, 145	171	221	341	687	83	57.5		144.25	115.375	147	117.75	309.625		177
c-myc	70-57	112	103	219	267	125	105	103	96.75	495.75	1422.5	253	2313	261.5	246.5
c-myc - phosphoThr58/Ser62	57		52	52				72.5		52.5			208.5	191	315.25
Cyclin D1	36	54	120		136	122.5	76		201	92.875	87
Cyclin D2	31	75	132
Cyclin D3	31		245		233			173		78	209.25				86.5
Cyclin E1	48	265	518	365	215	687.5	283.25	453	485.5	251.375	426.5	359	523.75	337.5	720.625
Cytokeratin 19	40	26846	32417	1172	57	44741.5	2036.75	26827.4	27862.5	4465.12	154913	1188.75	214614	6638	6987.25
Cytokeratin 5	58	340		140	1281	61					72770	50.5	118530	226.5	250.5
Cytokeratin 7	52	633	164	73		265.5		111	508		52	3703	384680	29863	34504.4
DUSP6 (MKP3, MKP-3, PYST1)	44		69		94		84.25	66	97			82	202.375		115.5
Dvl2	95-90		348	75	142	68		228.5	154	118.5	193.375	192.875	195	115.75	252
E2F-2	45-40	317		281	155			55.5		168	90	675.25	1456.38	505	1802.62
E2F-4	44	54615	14814	40430	40519	49548.8	49661.5	88839.5	99173	42234	35840.5	3846	10596.2	3898.75	8814.5
E-Cadherin	135	883	1318	1502	1633	523	1404.25	1854	1758.5	77	3514	283	214.625	236.5	673.5
EGFR (ErB-1, HER1)	175	1099	494	1127	1424	354.75	696.5	816.5	997.5	458.875	1106.25	320.125	1776.25	130	487.25
EGFR (ErB-1, HER1) - phosphoTyr1068	175
eIF4E	25	1053	3407	1779	2630	2371	2336.5	3916	4113.5	2905	3009	1719	3266	1104.25	2722.5
eIF4E - phosphoSer209	25		74			87.5	82	176.5	177		138	385	387.5	163	504
Elk-1	46	148	515		148	161.375		121	162.5	185	100.25	248.5	472.5	1094	207.375
Erk1/2 (MAPK p44/42) - phosphoThr202/Tyr204 [42kDa]	42	420	3602	1159	347	887.188	392.75	1866.88	1799.31	463.938	1183.5	1740.12	560.625	509	182.5
Erk1/2 (MAPK p44/42) - phosphoThr202/Tyr204 [44kDa]	44	85	914	329		319.688	78.25	524.625	353.812	84.9375	201	384.125	99.625	52.375	50.5
Erk1/2 (MAPK p44/42) [42kDa]	42	3150	12162	3091	9930	2649.31	1354.31	4412.62	4222.75	4412.69	3473.88	4372.12	8974	2165.5	7856.56
Erk1/2 (MAPK p44/42) [44kDa]	44	458	3411	665	1252	653.312	300.812	1004.88	957.75	819.688	607.375	1033.62	1004.75	175.75	1517.06
FGF Receptor 2 [120kDa]	120		1926
FGF Receptor 2 [145kDa]	145		2957						65.5
FGFR1	145											85		54
FoxP3	47	598	3095	898	1537	276	162	575	274	344	452
GSK3 beta	46	538	2095	634	1671	1046	567	1077	1680	533	1421	919.25	1258.25	1295.88	884.5
GSK3 beta - phosphoSer9	46					87.5		153.5	270.75		104	138.5	348.5	297.5	325.5
Ha-ras	21	71	143	78	68	87.125	57.5		79.5	66	89.5	391.5	478.5	345.5	483.5
Her2	185	330	259	360	162	196	153.875	392	534.5	309.875	241.5	77	211		337.375
Her2 - phosphoTyr1248	185		205	2695		328	1407.62								624.25
HES-1	30	314	105	481	630	435.5	635.5	143	197	20	117.5	657		53	330.5
Histone deacetylase 2 (HDAC2)	55	182	1568	125	221	126	117.5	432	222.5	175	106.5	208.5	189.5	137	443.5
Histone deacetylase 6 (HDAC6)	134	676	1141	7158	3076	3163.25	4947	4318.5	3683.25	791.25	4377.5	815.5	649.75	708	2058
Histone H2A.X - phosphoSer139	15	1182	3138	1664	484	874.5	1511.5	609.5	512.5	2750.5	1423.5	188	624.25	310	671.75
Histone H3 - acetylLys18	17	1993	9466	1790	1553	2002.62		2612.25		2245.5	1921.5				1729.75
Histone H3 - acetylLys9/Lys14	17	4474	11520	3327	3129	4737.5	2452.62	4639	2349.62	5255.5	2001	6541	3738.5	1789.5	5067.5
Histone H3 - monomethylLys4	17	374	1625	350	514	302.5	89.5	380.5	122.5	661.5	135	80.5	212		665
Histone H3 - trimethylLys27	17	4555	8608	2843	2449	1457.5	966.5	1113.25	1131.5	5520.5	961.625	1704.12	2882.75	436.125	12970.8
IDH1	46	9185	2860	12184	9629	8693.75	9470.25	12818.1	14982.2	601.125	12207	9488	1014	13042.2	14202.2
IDH2	50	20787	5587	21031	19282	23016	12578.8	20258.8	30377.1	3212.75	24570.5	16550.1	4616.5	33034	29920
IkappaB alpha	41		434	331	216	53		53.5				1327.12	699	504	1593
IKK alpha	85	75	462	286	539	182	154	186	331.5	176.5	624.5	178.25	288.875	151.5	207.375
MEK1 - phosphoThr292	45	244	1158	1834	780	1203	1458.25	3923.62	3160.5	1164.5	2029.5	1464.62	269	433	1168.12
MEK1/2	45	205	2432	820	1658	465	479	1104.5	1060	1464	1142	789	1388.75	369	922.75
MEK1/2 - phosphoSer217/Ser221	45	70	157	379	151	599	448	1364	1035	181	999.5	729.625	185.75	207.25	332.75
Merlin	70	1228	1705	1265	1584	778.125	727	1074	1265.12	154.125	1354	925.75	717	704.25	1025.12
MSK1 - phosphoSer376	90	169	105	58	92	222.75	182	346.5	184.5	155.5	229	159.5	287.25	208.5	278
mTOR (FRAP)	289	123	488	946	2838	159	243.5	290	192		241	61	278.5		222
mTOR (FRAP)- phosphoSer2448	289		127	242	756			87	60		68		95.625		78.5
mTOR (FRAP)- phosphoSer2481	289			61	234										52
N-Cadherin	145	85		641	554	81.5	1215	261	965.5	83	365	159			203
NF1	320				79								86.5
NF-κB p100/p52 [100kDa]	100								78.5	48.5	82.5		57.5
NF-κB p100/p52 [52kDa]	52	141	221	65	347	75	110.75	278	161.5	521.5	214.5	99	277	227.5	142
NF-κB p105/p50 [105kDa]	105	137	442	323	230	226.5	414.125	547.75	892.625	351.625	496.5	350	962.625	290	650.5
NF-κB p105/p50 [50kDa]	50	461	2126	1196	1140	1785.5	2018.25	4021.75	3357.75	1960.5	2863.5	1710	2853.25	824.5	2063
NF-κB p65	65				55		92.5	119.5	118.5	9.5	119
Notch 1 [120kDa]	120		90					102.125	55.5		92.5				87
Notch 1 [300kDa]	300											74.5		73
Notch 2 [120kDa]	120	92	174	116	217	101	90.5	216.5	517.75	97.625	157.5	222.75	296	86.5	336.5
Notch 2 [300kDa]	300									3.375	22.5
p21 - phosphoThr145	18
p21 (Waf1, Cip1, CDKN1A)	21	187		95	210	163.75		100.5	65.5	44	161	295.5	435	440	617.75
p27 (Kip1, CDKN1B)	27			66	61		85.5	178	100.5	21.5	46.5	245.125	223.625		367
p38 MAPK	43	759	2698	1196	3704	858.5	593.5	1139.12	1367.5	1815	1067.75	1145.5	3062.5	741.5	2227.75
p38 MAPK - phosphoThr180/Tyr182	43	100	249	202	643	378	167	500	909.5	84	436	398	76	121.5	159.125
p53	53	20056	4014	595	480	9637	7376.25	15474.8	16434.8	8812	10412.8	543.625	12237	6625.62	316
p70 S6 kinase	85, 70	178	932	602	749	520.5	437.5	843.5	1257.5	865.5	633.875	525.5	1855.75	287	520.5
p70 S6 kinase - phosphoThr389	85, 70
PARP	116, 89	345	1194	672	4984	73	134	195	459.5	297.5	311.5	88	364.875	87.5	177
PDGF receptor beta	190	75	1699	347	203	110.5	115	421.5	224.75	217	98.5	556	295.75	121	551
PDK1	68-58	237	303	225	340	111.375		140.875	156.5	278.25	99.625	219.5	370	138.25	175.625
PDK1 - phosphoSer241	68-58	351	786	361	512	315	297.75	395.75	467.75	279.5	401.5	309.25	424.75	286.625	406.5
PI3-kinase p110 alpha	110			126	113		64				50.5	130.375	140.375		146.5
PI3-kinase p110 beta	110	175	259	485	1719	137	110	156	220	152.875	265.5	201	500.5	179.5	367
PI3-kinase p85	85	72	205	345	517	111.5	185.5	137	157	55.125	193.625	119	93.5		171
PTEN	54	342	1045	814	1086	1027.75	902.25	1124.5	1330	813.875	1389	1350.62	1079.38	633.375	712.25
PTEN - phosphoSer380	54	83	287	241	305	325.5	251	303	402.5	160.5	401.5	404.5	226.5	211	207.75
Raptor	150	78	210	183	922		79.5	67	153		114		151.75		112.5
Ras	21	562	1296	500	431	556.875	274	431	255.5	426.5	519.5	559.375	609	624.5	327.25
Rb	110	54	55									117.375	210.875	131.25	233.5
Rb - phosphoSer780	110		99					60.75			37.5		121.625
Rb - phosphoSer807/Ser811	110		297		133	66		85		116.25	360.5		277.5		116.5
RBPSUH	61	331	923	275	723	654.5	206.375	651.5	430	720.875	349	345	607.75	320.5	630.625
Rictor	200		72	208	333			78.5	65.5		80	55.5	197		64
RSK 1 (p90RSK) - phosphoThr573	90	52	399	354	56	335	101	559.5	688		415.375	217.5	61	76	52.5
S6 ribosomal protein	32	202	2498	159	1049	129.25	652.5	1068.25	1689	459.5	998.5	265	331		527.5
S6 ribosomal protein - phosphoSer235/Ser236	32	649	2688	515	4779	598.5	1520.75	2132.5	2659.75	1903.5	2461	1305.5	1095	92.25	2474.25
S6 ribosomal protein - phosphoSer240/Ser244	32	71	950	110	2020	101.5	385.5	565.5	1334	610.5	770.5	219.5	331		545
SHP-2	68	361	888	1674	1705	806.875	1296.5	1229.12	1803.12	316.875	1530.75	510.5	775.125	318	10532.6
Smad1	60	494	1242	671	896	285.5	369.5	364.5	403	367	337	599.625	770	823.5	578.75
Smad1/5 - phosphoSer463/Ser465	60		111									100.5	85.625	124	61
Smad2/3 - phosphoSer465/467/Ser423/425	60, 52	74	111		81	206	153.5	192	257	395.75	184.5	1005.38	1283.5	1111	812.5
Smad4	70				64
SMARCB1	44	980	2589	939	1608	621.5	600	1300	565	581.5	858	895	883.5	384.5	1427.5
STAT 1	91	201	773	898	3330	286.875	350.25	406.5	787.75	341.75	1043.5	647	646.5	350	778.5
STAT 1 - phosphoTyr701	91	283	2579	1153	1003	394.5	391.5	1306	373	519.812	264	1806.88	400.5	627.25	1010.5
STAT 3	86	1670	3701	4651	6016	1948.75	2565.5	3324.5	7415.75	2627.5	5383.75	3823.25	6455.5	2338.69	4334.5
STAT 3 - phosphoSer727	86	115	481	943	1036	346	391	905	1564	168.5	763	608.5	270.5	190	421.5
STAT 3 - phosphoTyr705	86	294	1262	934	1012	207	260.5	805.125	253.75	226.75	234.5	1328.12	379	458.5	647
TAK1	82-78		167	118	217	50.625	122.5	206.25	195	54.5	238.5	344.375	756.375	250.625	528
TCF4 [58kDa]	58	88	100				90.5	1223	783.5		437.5				122
TCF4 [79kDa]	79		52
TERT	122	63	143	151	522			53		59	74.25		157.25		90
TSC2 (Tuberin)	200	55	268	356	174	88.5	57.625	143.5	143.5	55.75	145.5	69	258.25		88.5
Tuberin / TSC2 - phosphoSer1387	200		142	224	86			66.5	108.5		77.5		107
VEGFR 2 (FLK-1)	230, 210			119	63			63.5			88.75
Vimentin	57	23456	96359	23893	28103	4958	1409	11202.5	3992.5	3785.75	6421.5	936.25	4028.5	4666	5345.25
Wnt3	40	6621	415	14126	21174	7746.75	13171.5	17078	4591.25	1599.75	5697	3337		1675	4405.62
Total Protein (Strep-PE)	-	761179	930247	1.25333e+06	1.16748e+06	1.22463e+06	1.21504e+06	980743	1.17819e+06	1.50418e+06	1.18258e+06	959929	1.8681e+06	819245	1.36384e+06
Normalization Factor	-	1.17198	1.06014	0.913331	0.946318	0.978922	0.986642	1.22235	1.01751	0.796988	1.01372	1.09598	0.785637	1.18636	0.919477
Empty cell = weak signal [lower limit minus one = 49 AFI]
Indicates weak signal or inconsistent peak appearance
--> analyte removed from analysis

## Sheet: ZPM Normalized
Analyte	Molecular Weight [kDa]	I	II	III	IV	V	VI	VII	VIII	IX	X	XI	XII	XIII	XIV
Actin beta	42	122803	207497	60464.3	152825	155992	60447.6	151646	174756	152486	145921	140205	149494	6347.01	131208
Akt	60	1043.06	3293.85	2012.07	979.439	1903.15	2490.53	3469.04	3680.08	791.509	2743.65	2596.93	1503.51	1688.04	1660.12
Akt - phosphoThr308	60	982.115	769.661	442.052	1095.84	777.753	452.869	999.885	770.255	1094.56	679.956	1306.96	1295.91	1742.76	842.011
Akt1 - phosphoSer473	60	154.701	116.615	74.8932	138.162	83.8202		411.322	70.2081	91.2552	65.8921	548.538	572.337	747.405	374.342
ATM	350		130.397	110.513	51.1012							72.3347	290.195		153.093
Bax	20	70.3185	186.584	68.4998	71.9202	281.929	66.5983	163.795	244.711	127.917	193.115	453.462	392.819	288.285	358.481
Bcl-xL	30	908.281	1438.61	644.812	1442.19	1316.16	515.027	1257.8	717.344	897.01	992.436	1454.91	1066.11	1275.04	1545.18
beta-Catenin	92	4535.54	20393.9	17077.5	15429.7	4431.33	11600.4	18294.7	12397.8	1088.59	18381.9	9189.52	3971.69	5757.39	9406.48
beta-Catenin (non-pospho Ser33/37/Thr41; active)	92	464.102	3795.3	3755.62	2930.75	323.534	1766.83	4255.01	1738.41	119.548	4013.34	1128.31	375.535	538.31	1088.66
b-Raf	86	98.4459	344.545	347.066	619.838	96.4238	169.702	447.382	394.794	57.7816	357.845	259.199	470.106	172.615	293.313
b-Raf - phosphoSer445	86	142.981	404.973	389.992	633.087	113.433	188.449	594.675	457.879	42.2404	365.448	256.733	312.291	116.263	243.661
BRCA1	220	73.8344				143.933								488.779
Caspase 9 [30kDa]	30	107.822	914.9	1021.1	657.691	267.001	556.466	318.118	353.585	79.2007	240.506	152.889	82.8847		220.215
Caspase 9 [35kDa]	35	1159.08	96.4726	975.438	575.361	683.777	1001.44	774.667	199.686		447.813	1159.55			870.744
Caspase 9 [47kDa]	47	114.854	306.38	136.086	309.446	136.56	135.663	552.504	208.717	38.9528	397.38	105.899	165.573	80.0791	136.083
CD163	125	1261.05	445.258	701.438	1403.39	572.18	483.455	757.859	1477.17	358.246	1630.07	221.936	1072.39	441.325	791.21
CD4	51	2470.52		22135.5	2180.32	1415.64	44086.4	9582.64	992.072		1608.78	277.42	296.48
CD8 alpha	29	107.822	75.2698	157.093	222.385	54.3302	69.065		96.409	82.8868	88.194	402.499	267.902	219.476	451.578
cdc25A	59	232.051	959.425	727.012	1950.36	684.389	879.345	1681.35	1537.97	636.395	1038.18	412.5			545.135
cdc25A - phosphoSer75	59	1141.5	166.442	1467.72	4514.88	351.922	953.096	1843.31	214.186	100.421	337.063				135.623
CDK2	33	79.6943	329.703	151.613	219.546	134.112	84.3579	244.471	118.54	98.0296	76.0293	332.082	1327.73	201.088	628.003
CDK4 - phosphoThr172	30	65.6306	131.457	51.1465	54.8865				115.487			241.253	371.214	595.848	212.859
CDK4	33	84.3822	625.482	102.293	164.659	95.0778	81.6446	176.63	149.192	44.1332	155.227	1039.54	498.781	339.891	734.547
CDK6 - phosphoTyr13	36	125.401			189.264		94.2243	137.362	167.889	38.7536	105.934	337.562	704.716	2552.45	303.542
CDKN2A (p16-ink4a)	16		130.397									58.635		46867	133.324
Chk1 - phosphoSer296	56	452.382	367.868	219.199	462.75	134.357	50.8121	336.758	237.588	256.929	142.935	281.667	408.531	491.448	219.985
Chk2	62	165.248	1139.65	145.22	527.099	255.499	223.968	1463.77	386.145	239.893	522.448	65.2109	188.651	78.2996	173.091
c-Jun	48, 43	99.6179	346.665	86.7665	594.288	88.9595	110.997	265.251	621.189	168.962	288.405		42.8172		135.163
c-Jun - phosphoSer73	48		242.772		388.937	100.339	90.7711	166.24	413.745	111.08	144.963	82.1986	188.946		778.912
c-Kit	110
c-Met (HGF/SF receptor)	170, 145	200.408	234.291	311.446	650.121	81.2505	56.7319		146.776	91.9525	149.018	129.052	243.253		162.747
c-myc	70-57	131.261	109.194	200.02	252.667	122.365	103.597	125.902	98.444	395.107	1442.02	277.283	1817.18	310.232	226.651
c-myc - phosphoThr58/Ser62	57		55.1272					88.6207					163.805	226.594	289.865
Cyclin D1	36	63.2867	127.217		128.699	119.918	74.9848		204.519	74.0203	88.194
Cyclin D2	31	87.8981	139.938
Cyclin D3	31		259.734		220.492			211.467		62.1653	212.122				79.5347
Cyclin E1	48	310.573	549.152	333.366	203.458	673.009	279.466	553.726	494.001	200.343	432.354	393.457	411.477	400.396	662.598
Cytokeratin 19	40	31462.8	34366.5	1070.42	53.9401	43798.4	2009.54	32792.5	28350.4	3558.65	157039	1302.85	168609	7875.04	6424.61
Cytokeratin 5	58	398.472		127.866	1212.23	59.7142					73768.7	55.347	93121.6	268.71	230.329
Cytokeratin 7	52	741.86	173.863	66.6732		259.904		135.681	516.895		52.7137	4058.42	302218	35428.2	31726
DUSP6 (MKP3, MKP-3, PYST1)	44		73.1496		88.9539		83.1246	80.6754	98.6984			89.8704	158.993		106.2
Dvl2	95-90		368.928	68.4998	134.377	66.5667		279.308	156.696	94.4431	196.029	211.387	153.199	137.321	231.708
E2F-2	45-40	371.516		256.646	146.679			67.8406		133.894	91.2352	740.061	1144.18	599.11	1657.47
E2F-4	44	64007.4	15704.9	36926	38343.9	48504.3	48998.1	108593	100909	33660	36332.4	4215.14	8324.81	4625.31	8104.73
E-Cadherin	135	1034.85	1397.26	1371.82	1545.34	511.976	1385.49	2266.24	1789.29	61.3681	3562.23	310.163	168.617	280.573	619.268
EGFR (ErB-1, HER1)	175	1288	523.708	1029.32	1347.56	347.272	687.196	998.052	1014.97	365.718	1121.43	350.851	1395.49	154.226	448.015
EGFR (ErB-1, HER1) - phosphoTyr1068	175
eIF4E	25	1234.09	3611.89	1624.82	2488.82	2321.02	2305.29	4786.74	4185.52	2315.25	3050.3	1883.99	2565.89	1310.03	2503.28
eIF4E - phosphoSer209	25		78.4502			85.6557	80.9047	215.745	180.099		139.894	421.953	304.434	193.376	463.416
Elk-1	46	173.452	545.971		140.055	157.973		147.905	165.345	147.443	101.626	272.351	371.214	1297.87	190.676
Erk1/2 (MAPK p44/42) - phosphoThr202/Tyr204 [42kDa]	42	492.23	3818.62	1058.55	328.372	868.487	387.504	2281.98	1830.82	369.753	1199.74	1907.14	440.448	603.856	167.804
Erk1/2 (MAPK p44/42) - phosphoThr202/Tyr204 [44kDa]	44	99.6179	968.967	300.486		312.949	77.2047	641.277	360.008	67.6942	203.759	420.994	78.2691	62.1355	46.4336
Erk1/2 (MAPK p44/42) [42kDa]	42	3691.72	12893.4	2823.11	9396.94	2593.47	1336.22	5393.79	4296.69	3516.86	3521.55	4791.76	7050.31	2569.06	7223.93
Erk1/2 (MAPK p44/42) [44kDa]	44	536.765	3616.13	607.365	1184.79	639.542	296.794	1228.31	974.52	653.281	615.711	1132.83	789.369	208.502	1394.9
FGF Receptor 2 [120kDa]	120		2041.83
FGF Receptor 2 [145kDa]	145		3134.83						66.6469
FGFR1	145											93.1584		64.0633
FoxP3	47	700.841	3281.13	820.171	1454.49	270.182	159.836	702.853	278.798	274.164	458.203
GSK3 beta	46	630.523	2220.99	579.052	1581.3	1023.95	559.426	1316.48	1709.42	424.795	1440.5	1007.48	988.528	1537.37	813.277
GSK3 beta - phosphoSer9	46					85.6557		187.631	275.491		105.427	151.793	273.795	352.941	299.29
Ha-ras	21	83.2102	151.6	71.2398	64.3496	85.2886	56.7319		833.892	52.6331	933.728	429.076	375.927	409.886	444.567
Her2	185	386.752	274.576	328.799	153.304	191.869	151.82	479.163	543.859	246.967	244.814	84.3905	165.769		310.208
Her2 - phosphoTyr1248	185		217.328	2461.43		321.086	1388.82								573.983
HES-1	30	368	111.315	439.312	596.18	426.32	627.011	174.797	200.449	15.9398	119.113	720.059		62.8769	303.887
Histone deacetylase 2 (HDAC2)	55	213.299	1662.3	114.166	209.136	123.344	115.93	528.057	226.396	139.473	107.962	228.512	148.878	162.531	407.788
Histone deacetylase 6 (HDAC6)	134	792.255	1209.62	6537.62	2910.87	3096.57	4880.92	5278.74	3747.74	630.617	4437.58	893.772	510.468	839.941	1892.28
Histone H2A.X - phosphoSer139	15	1385.27	3326.71	1519.78	458.018	856.067	1491.31	745.025	521.474	2192.12	1443.04	206.044	490.434	367.771	617.658
Histone H3 - acetylLys18	17	2335.75	10035.3	1634.86	1469.63	1960.41		3193.09		1789.64	1947.87				1590.46
Histone H3 - acetylLys9/Lys14	17	5243.42	12212.8	3038.65	2961.03	4637.64	2419.86	5670.5	2390.77	4188.57	2028.46	7168.81	2937.1	2122.99	4659.45
Histone H3 - monomethylLys4	17	438.319	1722.73	319.666	486.408	296.124	88.3045	465.106	124.645	527.208	136.853	88.2265	166.555		611.452
Histone H3 - trimethylLys27	17	5338.35	9125.67	2596.6	2317.53	1426.78	953.59	1360.79	1151.31	4399.77	974.823	1867.69	2264.8	517.4	11926.3
IDH1	46	10764.6	3032	11128	9112.1	8510.5	9343.75	15668.3	15244.6	479.09	12374.5	10398.7	796.636	15472.8	13058.6
IDH2	50	24361.8	5922.99	19208.3	18246.9	22530.9	12410.7	24763.4	30909	2560.52	24907.7	18138.6	3626.89	39190.1	27510.7
IkappaB alpha	41		460.1	302.313	204.405	51.8829		65.3959				1454.5	549.16	597.924	1464.73
IKK alpha	85	87.8981	489.784	261.213	510.066	178.164	151.943	227.358	337.304	140.668	633.071	195.359	226.951	179.733	190.676
MEK1 - phosphoThr292	45	285.962	1227.64	1675.05	738.128	1177.64	1438.77	4796.06	3215.84	928.093	2057.35	1605.2	211.336	513.693	1074.06
MEK1/2	45	240.255	2578.26	748.932	1569	455.199	472.602	1350.09	1078.56	1166.79	1157.67	864.729	1091.05	437.766	848.447
MEK1/2 - phosphoSer217/Ser221	45	82.0383	166.442	346.152	142.894	586.374	442.016	1667.29	1053.12	144.255	1013.22	799.655	145.932	245.873	305.956
Merlin	70	1439.19	1807.54	1155.36	1498.97	761.723	717.289	1312.83	1287.28	122.836	1372.58	1014.6	563.302	835.492	942.578
MSK1 - phosphoSer376	90	198.064	111.315	52.9732	87.0613	218.055	179.569	423.546	187.73	123.932	232.143	174.809	225.674	247.355	255.615
mTOR (FRAP)	289	144.153	517.348	864.011	2685.65	155.649	240.247	354.483	195.362		244.308	66.8548	218.8		204.124
mTOR (FRAP)- phosphoSer2448	289		134.638	221.026	715.417			106.345	61.0506		68.9333		75.1265		72.1789
mTOR (FRAP)- phosphoSer2481	289			55.7132	221.438										47.8128
N-Cadherin	145	99.6179		585.445	524.26	79.7821	1198.77	319.034	982.405	66.15	370.009	174.261			186.654
NF1	320				74.7591								67.9576
NF-κB p100/p52 [100kDa]	100								79.8745	38.6539	83.6323		45.1741
NF-κB p100/p52 [52kDa]	52	165.248	234.291	59.3665	328.372	73.4191	109.271	339.814	164.328	415.629	217.444	108.502	217.621	269.896	130.566
NF-κB p105/p50 [105kDa]	105	160.561	468.581	295.006	217.653	221.726	408.593	669.544	908.254	280.241	503.314	383.593	756.274	344.044	598.12
NF-κB p105/p50 [50kDa]	50	540.281	2253.85	1092.34	1078.8	1747.86	1991.29	4916	3416.54	1562.5	2902.8	1874.13	2241.62	978.152	1896.88
NF-κB p65	65				52.0475		91.2644	146.071	120.575		120.633
Notch 1 [120kDa]	120		95					124.833	56.4718		93.7695				79.9945
Notch 1 [300kDa]	300											81.6506		86.6041
Notch 2 [120kDa]	120	107.822	184.464	105.946	205.351	98.8711	89.2911	264.64	526.816	77.806	159.662	244.13	232.549	102.62	309.404
Notch 2 [300kDa]	300
p21 - phosphoThr145	18
p21 (Waf1, Cip1, CDKN1A)	21	219.159		86.7665	198.727	160.298		122.847	66.6469	35.0675	163.21	323.862	341.752	521.997	568.007
p27 (Kip1, CDKN1B)	27			60.2799	57.7254		84.3579	217.579	102.26	17.1352	47.1382	268.652	175.688		337.448
p38 MAPK	43	889.529	2860.25	1092.34	3505.16	840.404	585.572	1392.41	1391.44	1446.53	1082.4	1255.45	2406.01	879.684	2048.36
p38 MAPK - phosphoThr180/Tyr182	43	117.198	263.974	184.493	608.483	370.032	164.769	611.177	925.425	66.947	441.984	436.2	59.7084	144.142	146.312
p53	53	23505.1	4255.4	543.432	454.233	9433.87	7277.72	18915.6	16722.5	7023.06	10555.7	595.803	9613.84	7860.36	290.555
p70 S6 kinase	85, 70	208.612	988.049	549.825	708.792	509.529	431.656	1031.06	1279.52	689.793	642.575	575.938	1457.95	340.485	478.588
p70 S6 kinase - phosphoThr389	85, 70
PARP	116, 89	404.331	1265.81	613.759	4716.45	71.4613	132.21	238.359	467.546	237.104	315.775	96.4463	286.659	103.806	162.747
PDGF receptor beta	190	87.8981	1801.18	316.926	192.103	1338.17	113.464	515.222	228.685	172.946	99.8519	609.365	232.352	143.549	506.632
PDK1	68-58	277.758	321.222	205.5	321.748	109.027		172.199	159.24	221.762	100.992	240.568	290.686	164.014	161.483
PDK1 - phosphoSer241	68-58	411.363	833.269	329.713	484.515	308.36	293.773	483.747	475.94	222.758	407.01	338.932	333.699	340.04	373.767
PI3-kinase p110 alpha	110			115.08	106.934		63.1451				51.1931	142.888	110.284		134.703
PI3-kinase p110 beta	110	205.096	274.576	442.966	1626.72	134.112	108.531	190.687	223.852	121.84	269.144	220.292	393.211	212.951	337.448
PI3-kinase p85	85	84.3822	217.328	315.099	489.247	109.15	183.022	167.462	159.749	43.934	196.282	130.422	73.4571		157.231
PTEN	54	400.815	1107.84	743.452	1027.7	1006.09	890.198	1374.54	1353.29	648.649	1408.06	1480.26	847.997	751.409	654.897
PTEN - phosphoSer380	54	97.2739	304.26	220.113	288.627	318.639	247.647	370.373	409.548	127.917	407.01	443.324	177.947	250.321	191.021
Raptor	150	91.4141	222.629	167.14	872.505		78.4383	81.8977	155.679		115.565		119.22		103.441
Ras	21	658.65	1373.94	456.666	407.863	545.137	270.34	526.835	259.974	339.915	526.63	613.064	478.453	740.88	300.899
Rb	110	63.2867	58.3076	33	33							128.641	165.671	155.709	214.698
Rb - phosphoSer780	110		104.954					74.258					95.5531
Rb - phosphoSer807/Ser811	110		314.861		125.86	64.6088		103.9		92.6499	365.448		218.014		107.119
RBPSUH	61	387.924	978.508	251.166	684.188	640.704	203.618	796.364	437.529	574.529	353.79	378.113	477.471	380.227	579.845
Rictor	200		76.33	189.973	315.124			95.9548	66.6469		81.3398	60.8269	154.77		58.8465
RSK 1 (p90RSK) - phosphoThr573	90	60.9427	422.995	323.319	52.9938	327.939	99.6509	683.907	700.046		421.076	238.376	47.9239	90.1631	48.2725
S6 ribosomal protein	32	236.739	2648.23	145.22	992.688	126.526	643.784	1305.78	1718.57	366.216	1012.2	290.435	260.046		485.024
S6 ribosomal protein - phosphoSer235/Ser236	32	760.612	2849.65	470.366	4522.45	585.885	1500.44	2606.67	2706.32	1517.07	2494.78	1430.8	860.273	109.441	2275.02
S6 ribosomal protein - phosphoSer240/Ser244	32	83.2102	1007.13	100.466	1911.56	99.3606	380.351	691.241	1357.36	486.561	781.075	240.568	260.046		501.115
SHP-2	68	423.083	941.403	1528.92	1613.47	789.867	1279.18	15332.4	1834.7	252.546	1551.76	559.498	608.967	377.262	9684.5
Smad1	60	578.956	1316.69	612.845	847.901	279.482	364.564	445.548	410.056	292.495	341.625	657.177	604.941	976.965	532.147
Smad1/5 - phosphoSer463/Ser465	60		117.675									110.146	67.2702	147.108	56.0881
Smad2/3 - phosphoSer465/467/Ser423/425	60, 52	186.344	176.119	66	185.478	201.658	151.45	234.692	261.5	315.408	187.032	1101.87	1008.37	1318.04	747.075
Smad4	70				60.5644
SMARCB1	44	1148.54	2744.7	857.618	1521.68	6338.4	591.985	1589.34	574.893	463.449	869.776	980.903	694.11	456.154	1312.55
STAT 1	91	235.567	819.487	820.171	3151.24	280.828	345.571	496.887	801.543	272.371	1057.82	709.1	507.914	415.225	715.813
STAT 1 - phosphoTyr701	91	331.669	2734.1	1053.07	949.157	386.185	386.27	1596.39	379.531	414.284	267.623	1980.3	314.648	744.143	929.131
STAT 3	86	1957.2	3923.57	4247.9	5693.05	1907.67	2531.23	4063.72	7545.6	2094.09	5457.64	4190.21	5071.68	2774.52	3985.47
STAT 3 - phosphoSer727	86	134.777	509.927	861.271	980.386	338.707	385.777	1106.23	1591.38	134.293	773.472	666.904	212.515	225.408	387.559
STAT 3 - phosphoTyr705	86	344.561	1337.89	853.051	957.674	202.637	257.02	984.148	258.193	180.717	237.718	1455.6	297.756	543.945	594.901
TAK1	82-78		177.043	107.773	205.351	49.5579	120.864	252.11	198.414	43.4359	241.773	377.428	594.236	297.331	485.484
TCF4 [58kDa]	58	103.134	106.014				89.2911	1494.94	797.219		443.504				112.176
TCF4 [79kDa]	79		55.1272
TERT	122	73.8344	151.6	137.913	493.978			64.7848		47.0223	75.269		123.541		82.7529
TSC2 (Tuberin)	200	64.4586	284.117	325.146	164.659	86.6346	56.8553	175.434	146.331	44.4323	147.497	75.6227	202.891		81.3737
Tuberin / TSC2 - phosphoSer1387	200		150.54	204.586	81.3834			81.2865	1133.4		78.5636		84.0632
VEGFR 2 (FLK-1)	230, 210			108.686	59.618			77.6195			89.968
Vimentin	57	27489.8	102154	21822.2	26594.4	4853.49	1390.18	13693.4	4062.41	3017.2	6509.63	1026.11	3164.94	5535.54	4914.83
Wnt3	40	7759.65	439.957	12901.7	20037.3	7583.46	12995.6	20875.4	4671.64	1274.98	5775.19	3657.29		1987.15	4050.87
Total Protein (Strep-PE)	-	892083	986191	1.14471e+06	1.10481e+06	1.19881e+06	1.18943e+06	960070	1153351	1.47248e+06	1.15766e+06	1.05206e+06	1.46765e+06	971917	1.25402e+06
Normalization Factor	-	1.17198	1.06014	0.913331	0.946318	0.978922	0.986642	1.22235	1.01751	0.796988	1.01372	1.09598	0.785637	1.18636	0.919477
Empty cell = weak signal [lower limit minus one = 49 AFI]
Indicates weak signal or inconsistent peak appearance
--> analyte removed from analysis
